# Supplementary material for: Gene Expression Profiling of Pancreatic Ductal Adenocarcinoma Cells in Hypercapnia Identifies SIAH3 as a Novel Prognostic Biomarker
Source: Int J Mol Sci. 2025 Mar 21;26(7):2848. doi: 10.3390/ijms26072848 (PMC11988995; doi:10.3390/ijms26072848)
Supplement: Supplementary file 1 [file ijms-26-02848-s001.zip]

Archive with 2 entries (2 files):
- ijms-3414276-Supplementary Figures.pdf
- ijms-3414276-Supplementary_Tables.xlsx
