# Supplementary material for: Gene Expression Profiling of Pancreatic Ductal Adenocarcinoma Cells in Hypercapnia Identifies SIAH3 as a Novel Prognostic Biomarker
Source: Int J Mol Sci. 2025 Mar 21;26(7):2848. doi: 10.3390/ijms26072848 (PMC11988995; doi:10.3390/ijms26072848)
Supplement: Supplementary file 1 [file ijms-26-02848-s001.zip › ijms-3414276-Supplementary_Tables.xlsx]

## Sheet: 1.RNA_Seq_Gene_Count
gene_id	PANC15PER1	PANC15PER2	PANC15PER3	PANC15PER4	PANC15PER5	PANC110PER1	PANC110PER2	PANC110PER3	PANC110PER4	PANC110PER5	PANC110PER6	MP25PER1	MP25PER2	MP25PER3	MP25PER4	MP25PER5	MP25PER6	MP210PER1	MP210PER2	MP210PER3	MP210PER4	MP210PER5	MP210PER6	gene_name	gene_chr	gene_start	gene_end	gene_strand	gene_length	gene_biotype	gene_description	tf_family
ENSG00000156508	179168	173820	244325	218132	175654	221266	202085	182254	173973	175712	147281	237109	242772	191615	209607	207962	185402	197976	219521	205561	236608	164681	159756	EEF1A1	6	73515750	73523797	-	5948	protein_coding	eukaryotic translation elongation factor 1 alpha 1 [Source:HGNC Symbol;Acc:HGNC:3189]	-
ENSG00000075624	145041	129516	171059	159713	130977	196359	182797	165261	156170	173512	134954	251162	241720	197572	218948	231943	197571	211137	228850	210686	246792	173805	183571	ACTB	7	5527147	5563784	-	3519	protein_coding	actin beta [Source:HGNC Symbol;Acc:HGNC:132]	-
ENSG00000184009	102429	93545	124608	111310	93933	148107	137173	121306	117333	125532	101928	138719	137227	112350	117662	126521	109249	110241	122420	113347	134867	93773	97381	ACTG1	17	81509971	81523847	-	2993	protein_coding	actin gamma 1 [Source:HGNC Symbol;Acc:HGNC:144]	-
ENSG00000170421	135055	123276	165670	151572	131191	176387	156785	142408	134026	149357	118710	89117	86498	70403	78380	80508	69831	70164	72113	68593	83884	56946	64015	KRT8	12	52897187	52949954	-	6881	protein_coding	keratin 8 [Source:HGNC Symbol;Acc:HGNC:6446]	-
ENSG00000105193	210166	178779	231179	222863	197906	236090	212919	184904	179028	195762	151014	20736	20889	17217	17812	20310	17047	17563	17781	16236	19846	13363	15246	RPS16	19	39433207	39435948	-	2603	protein_coding	ribosomal protein S16 [Source:HGNC Symbol;Acc:HGNC:10396]	-
ENSG00000198804	75753	57927	73001	70307	47754	124023	119023	87602	91163	97129	101325	118062	106463	84259	92965	103482	73208	113330	104289	97877	107334	85862	82105	MT-CO1	MT	5904	7445	+	1542	protein_coding	mitochondrially encoded cytochrome c oxidase I [Source:HGNC Symbol;Acc:HGNC:7419]	-
ENSG00000096384	75719	71835	100123	89011	70488	99353	88353	78726	75503	79210	66214	90276	95525	73473	81274	79277	70555	92365	99693	95581	108379	76669	76334	HSP90AB1	6	44246166	44253888	+	2980	protein_coding	heat shock protein 90 alpha family class B member 1 [Source:HGNC Symbol;Acc:HGNC:5258]	-
ENSG00000074800	66450	64170	83467	76501	65544	87272	78101	69099	67210	71543	58508	84768	85936	69874	75540	77259	69363	75354	79995	73891	88288	60651	65181	ENO1	1	8861000	8879250	-	5276	protein_coding	enolase 1 [Source:HGNC Symbol;Acc:HGNC:3350]	-
ENSG00000080824	34646	36100	46477	41083	32477	49828	46273	39612	38981	38283	33615	102852	112449	85153	95100	87983	79906	106666	116474	112118	123360	87731	82157	HSP90AA1	14	102080738	102139699	-	5248	protein_coding	heat shock protein 90 alpha family class A member 1 [Source:HGNC Symbol;Acc:HGNC:5253]	-
ENSG00000109971	61341	60850	82317	74561	59204	82609	75572	68152	64679	65496	56094	76698	80955	63522	68311	66798	60939	72927	77783	75453	84914	59725	57892	HSPA8	11	123057489	123063230	-	4849	protein_coding	heat shock protein family A (Hsp70) member 8 [Source:HGNC Symbol;Acc:HGNC:5241]	-
ENSG00000167658	44654	41042	55021	51380	37589	52139	48160	44063	42299	47511	36601	104757	96057	81690	87530	95095	81670	88069	91523	85075	105485	72361	81761	EEF2	19	3976056	3985469	-	4027	protein_coding	eukaryotic translation elongation factor 2 [Source:HGNC Symbol;Acc:HGNC:3214]	-
ENSG00000198886	68931	49311	60912	59718	37219	111265	111748	83326	84375	92502	94728	66237	56680	45568	52285	55512	39892	67852	63427	59967	62755	52127	49767	MT-ND4	MT	10760	12137	+	1378	protein_coding	mitochondrially encoded NADH:ubiquinone oxidoreductase core subunit 4 [Source:HGNC Symbol;Acc:HGNC:7459]	-
ENSG00000111640	41479	38425	50154	45225	38023	56057	51348	46476	44117	46996	37994	96460	93673	75437	81183	86367	74531	89998	93666	86715	106453	71581	73106	GAPDH	12	6533927	6538374	+	2981	protein_coding	glyceraldehyde-3-phosphate dehydrogenase [Source:HGNC Symbol;Acc:HGNC:4141]	-
ENSG00000198712	57173	44245	57863	58443	43392	92675	84640	67671	63994	67334	66176	66613	58927	48069	55868	59043	42372	75598	67926	65895	68907	55613	52425	MT-CO2	MT	7586	8269	+	684	protein_coding	mitochondrially encoded cytochrome c oxidase II [Source:HGNC Symbol;Acc:HGNC:7421]	-
ENSG00000210082	39292	33064	41596	40579	29613	65231	63331	49272	47363	53217	51376	91719	80900	66742	73753	78495	58121	87914	76619	74335	75791	66926	61890	MT-RNR2	MT	1671	3229	+	1559	Mt_rRNA	mitochondrially encoded 16S RNA [Source:HGNC Symbol;Acc:HGNC:7471]	-
ENSG00000067225	49020	46513	62314	56589	45330	67722	60859	54353	51990	57675	45819	75583	73524	60757	64708	69741	61784	56356	58660	55143	66181	45579	48817	PKM	15	72199029	72231822	-	8571	protein_coding	pyruvate kinase M1/2 [Source:HGNC Symbol;Acc:HGNC:9021]	-
ENSG00000198938	35360	26252	34842	36258	24478	66849	61501	47556	46631	52238	53751	80818	72340	58396	65346	69477	47920	85221	69209	68982	73984	61560	56466	MT-CO3	MT	9207	9990	+	784	protein_coding	mitochondrially encoded cytochrome c oxidase III [Source:HGNC Symbol;Acc:HGNC:7422]	-
ENSG00000205542	27533	26883	33439	30871	32405	37629	31999	30797	28467	28178	23942	79364	84213	67371	75780	75842	64270	81894	87429	81485	98065	64327	67694	TMSB4X	X	12975108	12977227	+	1705	protein_coding	thymosin beta 4 X-linked [Source:HGNC Symbol;Acc:HGNC:11881]	-
ENSG00000026025	45192	44156	58559	52693	49270	63716	58768	52976	50185	50198	43131	58829	62851	48317	52366	51484	45880	55926	61674	59821	65596	50219	46957	VIM	10	17228259	17237593	+	5158	protein_coding	vimentin [Source:HGNC Symbol;Acc:HGNC:12692]	-
ENSG00000130402	83417	75777	101385	95456	59338	109112	99414	89360	87941	100036	75368	24182	22173	18183	20189	21890	18450	20015	20727	19379	23918	16623	18868	ACTN4	19	38647649	38731583	+	6098	protein_coding	actinin alpha 4 [Source:HGNC Symbol;Acc:HGNC:166]	-
ENSG00000110321	60718	62850	83976	72953	51524	92722	83698	74920	71099	72027	61596	26573	28663	22402	24374	23020	21139	26187	28451	28376	31274	22265	21014	EIF4G2	11	10797050	10809110	-	8655	protein_coding	eukaryotic translation initiation factor 4 gamma 2 [Source:HGNC Symbol;Acc:HGNC:3297]	-
ENSG00000196262	42413	43594	53960	50165	46833	52097	47743	41111	39806	41863	35745	49653	55728	45390	49947	49798	45579	50155	49928	46211	56748	39681	42540	PPIA	7	44796680	44824564	+	4432	protein_coding	peptidylprolyl isomerase A [Source:HGNC Symbol;Acc:HGNC:9253]	-
ENSG00000089157	46825	43773	60073	55020	49417	58044	52179	46961	43949	47652	38410	47717	46439	38333	40248	43249	37979	42187	45359	42219	51602	35291	36125	RPLP0	12	120196686	120201235	-	4001	protein_coding	ribosomal protein lateral stalk subunit P0 [Source:HGNC Symbol;Acc:HGNC:10371]	-
ENSG00000111057	53678	47857	69105	63275	56648	72830	64959	60150	55470	61192	49334	39230	38122	31005	32539	34970	30369	31465	32460	31243	36793	25662	28195	KRT18	12	52948871	52952901	+	3218	protein_coding	keratin 18 [Source:HGNC Symbol;Acc:HGNC:6430]	-
ENSG00000181163	33999	34104	44700	40077	34243	41483	38744	32942	31121	31872	27472	51151	58272	43159	49113	46321	40220	51224	54282	53393	58766	42267	39113	NPM1	5	171387116	171411137	+	3828	protein_coding	nucleophosmin 1 [Source:HGNC Symbol;Acc:HGNC:7910]	-
ENSG00000196230	35015	33176	45211	40667	32303	48460	43670	40022	38210	40655	33051	47358	47043	37402	41094	42309	37444	43314	46422	42902	51340	35681	36504	TUBB	6	30720201	30725426	+	3359	protein_coding	tubulin beta class I [Source:HGNC Symbol;Acc:HGNC:20778]	-
ENSG00000105202	76356	68220	86276	84105	78008	89811	80013	73026	68207	78304	61085	5759	5692	4758	5203	5562	4868	5178	5104	4951	6095	4136	4710	FBL	19	39834458	39846414	-	2173	protein_coding	fibrillarin [Source:HGNC Symbol;Acc:HGNC:3599]	-
ENSG00000070756	37504	37398	50520	43741	33060	51105	46624	40548	40091	41926	35251	41787	44767	34112	38120	38085	32273	36186	39423	38630	43261	30449	30297	PABPC1	8	100685816	100722809	-	4752	protein_coding	poly(A) binding protein cytoplasmic 1 [Source:HGNC Symbol;Acc:HGNC:8554]	-
ENSG00000013275	77100	73193	97736	89969	75797	87269	78502	71714	68120	75301	59735	4605	4781	3718	3957	4198	3686	4348	4405	4130	5080	3458	3817	PSMC4	19	39971005	39981441	+	2387	protein_coding	proteasome 26S subunit, ATPase 4 [Source:HGNC Symbol;Acc:HGNC:9551]	-
ENSG00000140988	36718	34183	42040	42268	38381	39259	35025	34206	31169	36161	27097	47836	44001	38164	41367	45196	39565	40908	41169	37728	47453	32768	39132	RPS2	16	1962052	1964860	-	2413	protein_coding	ribosomal protein S2 [Source:HGNC Symbol;Acc:HGNC:10404]	-
ENSG00000198763	30530	24626	34419	34609	21359	49538	45558	36637	35086	36844	37857	40535	35371	29281	33189	34058	25209	58657	53662	51925	52156	44086	42034	MT-ND2	MT	4470	5511	+	1042	protein_coding	mitochondrially encoded NADH:ubiquinone oxidoreductase core subunit 2 [Source:HGNC Symbol;Acc:HGNC:7456]	-
ENSG00000115053	30405	29919	39319	36129	27264	40133	36189	31278	29616	31234	25684	47790	51059	38778	45869	41420	37769	45681	46751	45861	50535	37352	35615	NCL	2	231453531	231483641	-	6929	protein_coding	nucleolin [Source:HGNC Symbol;Acc:HGNC:7667]	-
ENSG00000196924	36489	35053	48782	46175	26523	54645	48989	45710	43846	49812	37375	40366	36643	31365	35332	36196	30801	27715	27831	26944	31916	22262	25725	FLNA	X	154348524	154374638	-	10585	protein_coding	filamin A [Source:HGNC Symbol;Acc:HGNC:3754]	-
ENSG00000026508	32569	33585	45564	41129	27646	47300	43002	39395	37126	38096	32479	39705	40705	32510	35062	35036	30969	36157	37827	36804	40963	30870	28839	CD44	11	35138870	35232402	+	10004	protein_coding	CD44 molecule (Indian blood group) [Source:HGNC Symbol;Acc:HGNC:1681]	-
ENSG00000144381	28206	28951	37427	33002	28009	39485	35343	30641	29525	30082	26111	39075	43643	33261	36992	34731	31085	40593	43480	41467	46093	33016	31285	HSPD1	2	197486581	197516737	-	4245	protein_coding	heat shock protein family D (Hsp60) member 1 [Source:HGNC Symbol;Acc:HGNC:5261]	-
ENSG00000124942	43273	48436	69360	58135	29037	71132	58201	59904	58525	50856	43736	16449	17027	14568	16857	14286	13277	19615	22298	20668	20166	17856	17510	AHNAK	11	62433542	62556235	-	19465	protein_coding	AHNAK nucleoprotein [Source:HGNC Symbol;Acc:HGNC:347]	-
ENSG00000087086	12498	12134	16218	14976	13160	16919	14488	12866	12436	13790	11428	56892	60957	48913	51210	57484	47319	54890	57942	53397	63245	44127	46348	FTL	19	48965301	48966878	+	878	protein_coding	ferritin light chain [Source:HGNC Symbol;Acc:HGNC:3999]	-
ENSG00000122566	28163	28046	35114	32354	24741	35608	31024	26241	25416	27187	23752	41863	45584	36239	41855	37677	34619	43107	41485	39903	44826	34012	32126	HNRNPA2B1	7	26173057	26201529	-	9267	protein_coding	heterogeneous nuclear ribonucleoprotein A2/B1 [Source:HGNC Symbol;Acc:HGNC:5033]	-
ENSG00000105221	63605	60366	74954	71993	50472	79887	70451	64345	61746	70172	55126	4712	4450	3845	4295	4489	4007	4296	4083	4016	4750	3379	3893	AKT2	19	40230317	40285536	-	15035	protein_coding	AKT serine/threonine kinase 2 [Source:HGNC Symbol;Acc:HGNC:392]	-
ENSG00000125148	36928	29679	47381	44376	41620	44714	40472	33876	33265	39356	28577	35652	36523	28764	30524	35346	25866	29617	28707	24420	30471	20041	23227	MT2A	16	56608199	56609497	+	1299	protein_coding	metallothionein 2A [Source:HGNC Symbol;Acc:HGNC:7406]	-
ENSG00000204628	25195	22769	30446	28016	24381	30622	29055	25884	24867	27133	21000	48157	45848	36967	40027	43105	37060	38602	41070	37377	45859	31108	33649	RACK1	5	181236909	181248096	-	5990	protein_coding	receptor for activated C kinase 1 [Source:HGNC Symbol;Acc:HGNC:4399]	-
ENSG00000198899	22889	16929	22783	22924	13185	42189	40083	30077	29713	32347	33795	42696	37036	29893	34901	36126	25975	47757	43027	42127	42877	36819	34048	MT-ATP6	MT	8527	9207	+	681	protein_coding	mitochondrially encoded ATP synthase membrane subunit 6 [Source:HGNC Symbol;Acc:HGNC:7414]	-
ENSG00000114867	31101	31094	41869	38284	26034	41052	36042	32464	31441	34914	27566	35449	34083	28991	31603	32342	28839	32779	33107	32143	37143	26299	28801	EIF4G1	3	184314495	184335358	+	8257	protein_coding	eukaryotic translation initiation factor 4 gamma 1 [Source:HGNC Symbol;Acc:HGNC:3296]	-
ENSG00000106366	46688	47224	69129	62212	47266	83887	77311	75703	66015	74593	58903	2375	2362	2066	2076	2232	1845	3965	4039	4120	4689	3424	3532	SERPINE1	7	101127089	101139266	+	3190	protein_coding	serpin family E member 1 [Source:HGNC Symbol;Acc:HGNC:8583]	-
ENSG00000134333	30802	31290	39136	34243	30516	53487	47713	43235	40644	41244	35160	30514	32332	25032	27677	27457	24650	25102	27194	26311	29426	21009	20479	LDHA	11	18394388	18408425	+	6210	protein_coding	lactate dehydrogenase A [Source:HGNC Symbol;Acc:HGNC:6535]	-
ENSG00000065978	26090	25062	31538	30252	24769	32889	28482	26035	24291	26942	21033	39619	39581	32094	36301	35082	31305	39400	39938	37934	46021	32008	32967	YBX1	1	42682427	42702349	+	1930	protein_coding	Y-box binding protein 1 [Source:HGNC Symbol;Acc:HGNC:8014]	CSD
ENSG00000161016	22644	22089	27834	27205	24123	30095	25681	24003	21822	26416	19950	39649	37065	32787	35045	39589	33982	37632	40390	35963	45542	32172	37641	RPL8	8	144789765	144792587	-	2159	protein_coding	ribosomal protein L8 [Source:HGNC Symbol;Acc:HGNC:10368]	-
ENSG00000187514	26445	25773	33353	30645	25253	37462	33927	28988	27204	28893	24700	34545	38743	28970	33215	32290	28717	35370	35860	34623	38041	28611	26777	PTMA	2	231706895	231713541	+	3378	protein_coding	prothymosin alpha [Source:HGNC Symbol;Acc:HGNC:9623]	-
ENSG00000198888	31709	24076	28973	28148	18757	40522	38489	29180	28015	31800	32347	38651	35782	27550	32812	33343	23763	37326	32519	30626	32708	27008	26282	MT-ND1	MT	3307	4262	+	956	protein_coding	mitochondrially encoded NADH:ubiquinone oxidoreductase core subunit 1 [Source:HGNC Symbol;Acc:HGNC:7455]	-
ENSG00000174444	26496	26572	35383	31009	27626	34885	31121	27321	25895	27000	22425	34302	36459	27850	30595	31419	26861	31865	34354	33645	38522	27748	26728	RPL4	15	66498015	66524532	-	5637	protein_coding	ribosomal protein L4 [Source:HGNC Symbol;Acc:HGNC:10353]	-
ENSG00000182718	32740	32341	42940	38738	33924	44600	39869	36158	34250	35983	29758	27764	28661	22316	24185	25664	21645	22412	23204	22390	26382	18309	19242	ANXA2	15	60347134	60402883	-	8824	protein_coding	annexin A2 [Source:HGNC Symbol;Acc:HGNC:537]	-
ENSG00000197746	36741	35747	45452	41176	33912	49874	43904	39221	38839	40972	32365	22609	21633	18344	18976	20955	17949	19935	21343	19882	24225	16805	17181	PSAP	10	71816298	71851375	-	3239	protein_coding	prosaposin [Source:HGNC Symbol;Acc:HGNC:9498]	-
ENSG00000167526	13420	12853	15930	14825	14844	17004	14922	13650	13213	14287	10960	47489	47516	38673	40727	45648	38742	43649	45617	41371	52710	36655	40898	RPL13	16	89560657	89566828	+	6172	protein_coding	ribosomal protein L13 [Source:HGNC Symbol;Acc:HGNC:10303]	-
ENSG00000198727	28192	22101	28577	27559	17140	53067	50207	37210	37992	40681	42439	25799	22831	18258	20575	22045	16468	28205	24781	24188	25572	20435	20028	MT-CYB	MT	14747	15887	+	1141	protein_coding	mitochondrially encoded cytochrome b [Source:HGNC Symbol;Acc:HGNC:7427]	-
ENSG00000100994	18492	18092	22812	20845	15664	22049	19596	17784	17463	18833	15314	40209	38431	32035	34968	36802	33012	38951	39247	37819	45266	31181	34441	PYGB	20	25248069	25298014	+	4474	protein_coding	glycogen phosphorylase B [Source:HGNC Symbol;Acc:HGNC:9723]	-
ENSG00000147403	21309	20907	27153	24557	23554	27909	23913	21459	20664	22334	18346	34672	35053	28251	30444	31855	28031	35162	36442	34255	41084	28368	29950	RPL10	X	154389955	154409168	+	4825	protein_coding	ribosomal protein L10 [Source:HGNC Symbol;Acc:HGNC:10298]	-
ENSG00000149273	26054	24224	30591	29735	28269	34487	29898	27864	25760	29242	22589	29562	28899	24499	26158	28096	25399	29112	30318	27749	34073	23853	25929	RPS3	11	75399486	75422280	+	5894	protein_coding	ribosomal protein S3 [Source:HGNC Symbol;Acc:HGNC:10420]	-
ENSG00000142541	15804	15490	19287	18341	17428	19383	16767	14929	14210	16001	12688	41165	43562	36548	39243	41582	35791	37857	39378	35594	44338	30500	35101	RPL13A	19	49487554	49492308	+	2369	protein_coding	ribosomal protein L13a [Source:HGNC Symbol;Acc:HGNC:10304]	-
ENSG00000137309	32613	31409	36762	35473	28392	34702	30238	28142	26319	31870	23170	22042	22080	18350	21316	21804	19121	28099	27089	25335	32704	22509	25435	HMGA1	6	34236873	34246231	+	2327	protein_coding	high mobility group AT-hook 1 [Source:HGNC Symbol;Acc:HGNC:5010]	HMGI/HMGY
ENSG00000196235	51159	45407	59962	56586	41267	59296	54210	47649	47069	52138	41650	6139	5865	4700	5129	5447	4724	5164	4754	4522	5481	3936	4525	SUPT5H	19	39436156	39476670	+	8568	protein_coding	SPT5 homolog, DSIF elongation factor subunit [Source:HGNC Symbol;Acc:HGNC:11469]	-
ENSG00000150093	26091	27590	36857	30792	20922	34699	31206	28645	27316	26121	23542	26380	27289	22061	23145	23140	20170	24555	26831	26682	29042	20949	19220	ITGB1	10	32900319	33005792	-	6011	protein_coding	integrin subunit beta 1 [Source:HGNC Symbol;Acc:HGNC:6153]	-
ENSG00000100345	28887	27718	35165	32933	21966	42630	37512	34207	34010	36720	28092	23331	21329	18511	20500	20198	17890	18068	18842	18364	21050	15765	16561	MYH9	22	36281277	36388067	-	9012	protein_coding	myosin heavy chain 9 [Source:HGNC Symbol;Acc:HGNC:7579]	-
ENSG00000100316	18336	17036	22734	21544	18943	23386	21197	19833	18294	20265	15989	34162	33923	27297	30680	31685	28295	30647	31544	28833	34613	24815	26287	RPL3	22	39312882	39320389	-	4787	protein_coding	ribosomal protein L3 [Source:HGNC Symbol;Acc:HGNC:10332]	-
ENSG00000197956	32156	31733	37994	38724	36087	41338	35378	32861	29640	33982	25808	19960	19940	17739	19860	20546	18239	15585	14050	12929	16124	12169	13758	S100A6	1	153534599	153536244	-	971	protein_coding	S100 calcium binding protein A6 [Source:HGNC Symbol;Acc:HGNC:10496]	-
ENSG00000135486	15002	15430	19902	18769	14601	22195	19314	17354	15859	17204	15042	35753	37878	30501	34616	32076	29565	31570	30537	29476	34087	25006	24285	HNRNPA1	12	54280193	54287088	+	5093	protein_coding	heterogeneous nuclear ribonucleoprotein A1 [Source:HGNC Symbol;Acc:HGNC:5031]	-
ENSG00000231500	16379	15015	19155	19405	16794	20441	18627	16773	15402	17329	13377	34569	35506	29119	31260	33599	29583	31021	31675	27979	34715	24375	26844	RPS18	6	33272010	33276510	+	1898	protein_coding	ribosomal protein S18 [Source:HGNC Symbol;Acc:HGNC:10401]	-
ENSG00000134308	17946	18849	23141	20655	17509	27947	24722	22763	20793	21888	18430	27421	29784	23880	25682	25446	22476	28534	30179	29597	32859	24083	23229	YWHAQ	2	9583972	9631014	-	2713	protein_coding	tyrosine 3-monooxygenase/tryptophan 5-monooxygenase activation protein theta [Source:HGNC Symbol;Acc:HGNC:12854]	-
ENSG00000198034	17570	16784	22944	20858	19286	22417	20255	18281	17406	18539	15024	31570	32336	26442	28143	30817	25940	28061	30164	27412	33205	22565	24521	RPS4X	X	72255679	72277300	-	2982	protein_coding	ribosomal protein S4 X-linked [Source:HGNC Symbol;Acc:HGNC:10424]	-
ENSG00000142192	16135	15622	20975	19226	13343	19609	18538	17265	16854	17277	13571	34385	31959	26896	28854	30453	26132	29789	31553	30635	35234	24795	25840	APP	21	25880550	26171128	-	6316	protein_coding	amyloid beta precursor protein [Source:HGNC Symbol;Acc:HGNC:620]	-
ENSG00000110955	25481	24933	31987	29212	25434	33720	29778	27330	25579	26442	22380	21292	21494	17422	18915	19269	17084	20937	22055	20513	24633	17544	17645	ATP5F1B	12	56638175	56646068	-	2322	protein_coding	ATP synthase F1 subunit beta [Source:HGNC Symbol;Acc:HGNC:830]	-
ENSG00000178209	29482	28610	36470	33678	19558	34868	29805	28184	27593	31350	23162	21624	19230	17579	19176	20154	16343	17842	17935	16219	18923	15040	17055	PLEC	8	143915147	143976734	-	16991	protein_coding	plectin [Source:HGNC Symbol;Acc:HGNC:9069]	-
ENSG00000148303	13283	13105	17565	15591	14649	18260	15677	14602	13755	14866	11657	34164	34480	28406	29265	31192	27836	33156	32821	30783	38530	26694	27939	RPL7A	9	133348214	133351426	+	2242	protein_coding	ribosomal protein L7a [Source:HGNC Symbol;Acc:HGNC:10364]	-
ENSG00000166441	24745	24916	31581	31211	28372	30406	26528	24265	21639	24428	19759	22755	23442	19452	21611	21843	19775	21424	20479	18451	22540	16967	17865	RPL27A	11	8682411	8714759	+	7193	protein_coding	ribosomal protein L27a [Source:HGNC Symbol;Acc:HGNC:10329]	-
ENSG00000130726	25356	24047	30466	27891	24124	32857	28899	26599	25700	29491	22652	22083	20506	17307	18424	20432	15863	19530	20873	19522	23445	16700	19263	TRIM28	19	58544091	58550722	+	4034	protein_coding	tripartite motif containing 28 [Source:HGNC Symbol;Acc:HGNC:16384]	-
ENSG00000188229	14313	13190	17164	15549	13634	19717	17604	15814	15294	17161	13132	37925	34700	29038	30451	33695	29403	26847	28089	25523	31721	21617	23486	TUBB4B	9	137241213	137243707	+	2111	protein_coding	tubulin beta 4B class IVb [Source:HGNC Symbol;Acc:HGNC:20771]	-
ENSG00000128567	3913	4023	6352	6003	3019	6417	5905	5635	5126	5837	4484	38698	36739	32380	34398	35516	31127	43195	44004	43404	49540	35526	36476	PODXL	7	131500262	131558217	-	6874	protein_coding	podocalyxin like [Source:HGNC Symbol;Acc:HGNC:9171]	-
ENSG00000115677	18051	17712	23424	21248	15004	24607	22747	20138	19643	20239	17133	27720	27127	21996	24128	24400	21812	25583	26984	25431	29452	21087	21376	HDLBP	2	241227264	241317061	-	12182	protein_coding	high density lipoprotein binding protein [Source:HGNC Symbol;Acc:HGNC:4857]	-
ENSG00000089009	16658	16650	21973	19873	18312	22042	19527	17524	16330	17277	14555	26497	30199	23043	24851	24789	21824	27712	28277	27406	31194	22482	21479	RPL6	12	112405190	112418838	-	4447	protein_coding	ribosomal protein L6 [Source:HGNC Symbol;Acc:HGNC:10362]	-
ENSG00000140545	40622	36996	47359	44453	34749	59259	54305	46600	46135	53749	41363	441	419	332	331	342	330	242	220	182	265	190	174	MFGE8	15	88898683	88913411	-	6837	protein_coding	milk fat globule-EGF factor 8 protein [Source:HGNC Symbol;Acc:HGNC:7036]	-
ENSG00000127022	18572	18769	26789	23310	14764	26719	24770	21938	20960	20848	18354	24991	26826	20925	22677	22455	19477	22442	24057	24267	25926	18657	17402	CANX	5	179678628	179730925	+	6235	protein_coding	calnexin [Source:HGNC Symbol;Acc:HGNC:1473]	-
ENSG00000090924	41696	38544	48879	44839	26681	60580	54311	45423	44662	52372	42236	400	371	288	434	363	318	523	472	443	560	429	437	PLEKHG2	19	39412585	39428415	+	9200	protein_coding	pleckstrin homology and RhoGEF domain containing G2 [Source:HGNC Symbol;Acc:HGNC:29515]	-
ENSG00000130985	13187	12812	16963	15471	10981	18010	16206	15031	14724	15222	12231	30865	28772	24089	25808	27124	23971	31165	32153	30232	36310	25487	26873	UBA1	X	47190861	47215128	+	6437	protein_coding	ubiquitin like modifier activating enzyme 1 [Source:HGNC Symbol;Acc:HGNC:12469]	-
ENSG00000035403	20334	20607	27939	24177	13446	37896	34566	30820	29665	30115	25228	19224	19018	15576	16636	17026	14735	18066	19110	18562	20731	14970	14636	VCL	10	73995193	74121363	+	9992	protein_coding	vinculin [Source:HGNC Symbol;Acc:HGNC:12665]	-
ENSG00000105197	39190	38889	49740	44692	40295	50001	43628	38485	37311	42105	33325	3529	3588	2992	3077	3263	2898	3445	3602	3434	4214	2926	3299	TIMM50	19	39480412	39493785	+	6911	protein_coding	translocase of inner mitochondrial membrane 50 [Source:HGNC Symbol;Acc:HGNC:23656]	-
ENSG00000034510	17895	16551	18859	20158	19014	22688	19426	18288	16422	19661	14079	25490	25307	21639	24299	24095	21166	26537	25357	22963	29005	20645	23300	TMSB10	2	84905625	84906675	+	496	protein_coding	thymosin beta 10 [Source:HGNC Symbol;Acc:HGNC:11879]	-
ENSG00000153187	17855	18536	23086	21110	15440	23452	20634	18134	17204	18226	15094	23513	24610	20185	22668	21447	19322	26381	26548	26195	29032	21632	21083	HNRNPU	1	244840638	244864560	-	22512	protein_coding	heterogeneous nuclear ribonucleoprotein U [Source:HGNC Symbol;Acc:HGNC:5048]	-
ENSG00000172757	26395	25530	32246	30849	27118	31600	27731	25985	24023	27069	20994	16943	16134	14045	15366	16088	14249	16094	15723	14761	18434	12945	14601	CFL1	11	65823022	65862026	-	5863	protein_coding	cofilin 1 [Source:HGNC Symbol;Acc:HGNC:1874]	-
ENSG00000111669	12197	11559	14786	13977	12605	17167	15355	13910	12919	14660	11235	30434	29314	25334	27391	29055	26119	28641	29559	26778	33223	22723	25107	TPI1	12	6867119	6870948	+	2700	protein_coding	triosephosphate isomerase 1 [Source:HGNC Symbol;Acc:HGNC:12009]	-
ENSG00000142937	12819	12448	16334	15224	13970	17210	15736	13777	12774	14234	11067	30194	31250	25193	28464	28574	24935	28802	28060	26052	30667	22072	23465	RPS8	1	44775251	44778779	+	2847	protein_coding	ribosomal protein S8 [Source:HGNC Symbol;Acc:HGNC:10441]	-
ENSG00000160789	21225	19483	25558	25067	19752	23638	21259	19071	18514	21480	16029	23850	22291	18770	20304	22337	18933	20933	20652	19152	24832	16961	20031	LMNA	1	156082573	156140089	+	6985	protein_coding	lamin A/C [Source:HGNC Symbol;Acc:HGNC:6636]	-
ENSG00000198786	18170	14254	18581	17884	9854	31864	31554	24051	24541	25795	27230	24206	19341	16198	18623	19826	14505	22576	19404	18720	19669	16186	15773	MT-ND5	MT	12337	14148	+	1812	protein_coding	mitochondrially encoded NADH:ubiquinone oxidoreductase core subunit 5 [Source:HGNC Symbol;Acc:HGNC:7461]	-
ENSG00000163468	17771	17328	22890	21445	17386	23607	20992	18955	17839	19230	15681	24426	24060	19938	21291	21936	19510	21503	22286	21137	24555	17056	17744	CCT3	1	156308968	156367873	-	4018	protein_coding	chaperonin containing TCP1 subunit 3 [Source:HGNC Symbol;Acc:HGNC:1616]	-
ENSG00000150991	26600	24112	33544	31795	24796	29200	28297	24013	23813	25260	20355	16857	17263	13033	14250	15196	13227	13083	14371	12642	15336	10865	11818	UBC	12	124911604	124917368	-	3898	protein_coding	ubiquitin C [Source:HGNC Symbol;Acc:HGNC:12468]	-
ENSG00000177469	13505	13745	16767	15999	11999	20171	17793	15855	15013	17705	13535	27710	26216	22466	25357	24902	22833	24175	23270	21754	27452	19092	21187	CAVIN1	17	42402452	42423517	-	3828	protein_coding	caveolae associated protein 1 [Source:HGNC Symbol;Acc:HGNC:9688]	-
ENSG00000083845	20411	18475	24443	23190	22252	23502	22098	20909	19100	21900	16398	22130	20887	17378	17739	20280	17204	17686	19221	17944	22539	14328	16587	RPS5	19	58386400	58394806	+	3617	protein_coding	ribosomal protein S5 [Source:HGNC Symbol;Acc:HGNC:10426]	-
ENSG00000084234	21041	19955	27202	23722	17908	25435	23358	20519	19840	20296	17498	21382	21400	16891	18374	19511	16273	17418	19229	18269	20917	14665	14404	APLP2	11	130068147	130144811	+	7463	protein_coding	amyloid beta precursor like protein 2 [Source:HGNC Symbol;Acc:HGNC:598]	-
ENSG00000135046	1782	1861	2760	2434	1733	2370	2201	2078	1802	1854	1558	36207	39661	29612	33106	31969	28129	39014	41486	40242	45303	32467	30473	ANXA1	9	73151757	73170393	+	4561	protein_coding	annexin A1 [Source:HGNC Symbol;Acc:HGNC:533]	-
ENSG00000204469	17077	16809	21041	19670	11741	24417	21295	19389	18664	21767	16779	22897	22009	18813	21039	21787	18849	20203	19337	18019	22368	16269	17860	PRRC2A	6	31620720	31637771	+	9115	protein_coding	proline rich coiled-coil 2A [Source:HGNC Symbol;Acc:HGNC:13918]	-
ENSG00000108518	22338	20614	26499	24677	23559	26319	23533	21791	20835	22007	17419	18161	17525	14441	15830	17172	14721	16542	17833	16450	19907	13502	15539	PFN1	17	4945652	4949061	-	1987	protein_coding	profilin 1 [Source:HGNC Symbol;Acc:HGNC:8881]	-
ENSG00000132507	17204	16211	20909	19712	16209	20589	17445	16087	14846	17427	13433	21658	21306	18411	20677	21483	19111	21180	20876	19087	23999	16573	19819	EIF5A	17	7306999	7312463	+	2815	protein_coding	eukaryotic translation initiation factor 5A [Source:HGNC Symbol;Acc:HGNC:3300]	-
ENSG00000113013	16191	16458	21747	19400	14489	21426	19533	17729	16553	16845	14510	21590	23092	18020	19790	18925	17082	20574	21270	21017	23735	16837	16523	HSPA9	5	138553756	138575724	-	8254	protein_coding	heat shock protein family A (Hsp70) member 9 [Source:HGNC Symbol;Acc:HGNC:5244]	-
ENSG00000167978	22151	19981	27009	24657	12340	31900	29235	23324	24219	27086	22639	16388	15569	13171	14956	14193	12813	13569	13754	13095	13976	11199	11690	SRRM2	16	2752329	2772538	+	13266	protein_coding	serine/arginine repetitive matrix 2 [Source:HGNC Symbol;Acc:HGNC:16639]	-
ENSG00000137818	17929	17354	21361	21559	20421	23305	19752	18291	17005	19023	15102	19937	19947	16812	18650	18745	17519	17826	18144	16880	20282	15083	16357	RPLP1	15	69452784	69456194	+	3271	protein_coding	ribosomal protein lateral stalk subunit P1 [Source:HGNC Symbol;Acc:HGNC:10372]	-
ENSG00000184216	18258	17929	24000	22527	16664	22397	19344	17573	16553	19942	15221	20996	19733	16773	18316	19638	17051	17768	17553	16282	20453	14384	16239	IRAK1	X	154010500	154019980	-	4001	protein_coding	interleukin 1 receptor associated kinase 1 [Source:HGNC Symbol;Acc:HGNC:6112]	-
ENSG00000108107	18122	16180	21788	20248	20207	21549	19119	17723	17376	18914	14792	21742	21139	16879	17717	19586	16858	17861	18825	17318	20009	14340	17214	RPL28	19	55385345	55403250	+	6933	protein_coding	ribosomal protein L28 [Source:HGNC Symbol;Acc:HGNC:10330]	-
ENSG00000164924	17431	18609	24214	21115	15719	25953	23234	20147	19710	19624	16962	17249	19585	14905	16345	15520	14019	17755	18917	18852	20074	15462	13781	YWHAZ	8	100916525	100953388	-	8555	protein_coding	tyrosine 3-monooxygenase/tryptophan 5-monooxygenase activation protein zeta [Source:HGNC Symbol;Acc:HGNC:12855]	-
ENSG00000146731	16410	16951	21905	19961	16432	22055	19822	17328	16564	17086	14801	19323	21275	16428	18602	17891	15830	20108	20619	20254	22262	16749	15962	CCT6A	7	56051630	56063989	+	3901	protein_coding	chaperonin containing TCP1 subunit 6A [Source:HGNC Symbol;Acc:HGNC:1620]	-
ENSG00000147140	14984	14273	19525	17048	12967	20451	18265	15679	15559	16878	13752	23035	23526	18722	21161	20914	18333	20707	21136	20371	23478	16615	16520	NONO	X	71283192	71301168	+	5292	protein_coding	non-POU domain containing octamer binding [Source:HGNC Symbol;Acc:HGNC:7871]	-
ENSG00000142949	7170	6990	9569	9014	5025	10842	10063	9647	9544	10174	7692	33013	29023	25091	27193	29078	24489	25776	27444	25757	32340	22046	24531	PTPRF	1	43525187	43623666	+	10712	protein_coding	protein tyrosine phosphatase, receptor type F [Source:HGNC Symbol;Acc:HGNC:9670]	-
ENSG00000105372	10967	10531	13892	12611	12895	14064	11798	10903	10422	11254	8805	27824	29232	23139	24104	27416	23313	23687	24193	22447	27205	18529	20484	RPS19	19	41859918	41872926	+	3799	protein_coding	ribosomal protein S19 [Source:HGNC Symbol;Acc:HGNC:10402]	-
ENSG00000106263	19338	19301	24111	21778	18931	24359	21297	18758	17903	20380	16032	18145	18213	14589	16105	16267	14081	16691	17428	16663	20006	14294	14990	EIF3B	7	2354086	2380745	+	8998	protein_coding	eukaryotic translation initiation factor 3 subunit B [Source:HGNC Symbol;Acc:HGNC:3280]	-
ENSG00000169908	20947	21113	27655	25252	22278	34624	32336	28945	26994	27776	22661	10957	11078	8661	9679	9599	8281	11853	12786	12425	13971	10127	9648	TM4SF1	3	149369022	149377865	-	3668	protein_coding	transmembrane 4 L six family member 1 [Source:HGNC Symbol;Acc:HGNC:11853]	-
ENSG00000115310	21654	21438	29036	26203	18719	28344	25240	22872	21814	23831	19293	15319	15266	12196	13337	13773	12075	12908	13691	13577	16350	10879	11374	RTN4	2	54972187	55112621	-	6644	protein_coding	reticulon 4 [Source:HGNC Symbol;Acc:HGNC:14085]	-
ENSG00000116285	15728	16302	19554	17026	13310	27657	24786	22169	20594	21736	18461	17388	18939	14717	16441	15972	13895	17373	18278	17804	19683	14436	14088	ERRFI1	1	8004404	8026308	-	4186	protein_coding	ERBB receptor feedback inhibitor 1 [Source:HGNC Symbol;Acc:HGNC:18185]	-
ENSG00000171314	17689	17385	22755	19913	16588	27413	24294	22238	20750	22332	18168	16465	16706	13184	14544	14757	13045	15669	16669	16036	19453	13159	13232	PGAM1	10	97426160	97433441	+	2568	protein_coding	phosphoglycerate mutase 1 [Source:HGNC Symbol;Acc:HGNC:8888]	-
ENSG00000179218	16630	15902	22205	21266	16187	22691	20446	18656	17942	19294	15627	18751	17821	15506	15789	17028	15203	18389	18568	17724	20132	14676	15820	CALR	19	12938578	12944489	+	2714	protein_coding	calreticulin [Source:HGNC Symbol;Acc:HGNC:1455]	-
ENSG00000165119	13692	14297	17868	16498	12140	18669	16370	14484	13798	14272	12578	21414	22932	18297	20403	19713	17945	21668	22089	21502	24426	17654	17176	HNRNPK	9	83968083	83980616	-	5114	protein_coding	heterogeneous nuclear ribonucleoprotein K [Source:HGNC Symbol;Acc:HGNC:5044]	-
ENSG00000108298	8301	7691	10389	9812	8677	9700	8983	7778	7573	7981	6313	29754	30706	24527	26284	27176	24532	27269	26992	25344	30275	21270	22451	RPL19	17	39200283	39204732	+	1761	protein_coding	ribosomal protein L19 [Source:HGNC Symbol;Acc:HGNC:10312]	-
ENSG00000177600	20873	19968	25238	24844	24291	25384	22205	18713	18215	21671	16484	14420	15848	13017	15209	16361	13644	14662	14408	13036	16078	11588	13607	RPLP2	11	809647	812880	+	1955	protein_coding	ribosomal protein lateral stalk subunit P2 [Source:HGNC Symbol;Acc:HGNC:10377]	-
ENSG00000108953	15522	15111	19766	17632	14702	21081	19274	16702	15770	16050	14040	19584	21617	16282	17895	17278	15657	20125	20558	20342	22388	16119	15294	YWHAE	17	1344272	1400378	-	3847	protein_coding	tyrosine 3-monooxygenase/tryptophan 5-monooxygenase activation protein epsilon [Source:HGNC Symbol;Acc:HGNC:12851]	-
ENSG00000164587	13065	11975	16555	15641	14700	16784	15233	14072	13651	14255	11389	23947	23405	19255	20419	22409	19359	21046	21828	19886	24720	15815	17678	RPS14	5	150442635	150449756	-	5099	protein_coding	ribosomal protein S14 [Source:HGNC Symbol;Acc:HGNC:10387]	-
ENSG00000212907	17984	13206	17192	17971	6885	29843	31170	21606	22271	24384	25418	17584	15554	13563	15263	16290	12617	20444	15141	13360	14764	12209	11388	MT-ND4L	MT	10470	10766	+	297	protein_coding	mitochondrially encoded NADH:ubiquinone oxidoreductase core subunit 4L [Source:HGNC Symbol;Acc:HGNC:7460]	-
ENSG00000108424	14458	14760	19005	17146	11427	19551	17753	15876	15364	15931	13334	22431	23090	18308	20608	19815	17581	17854	18460	18368	21205	14821	14479	KPNB1	17	47649476	47685505	+	7678	protein_coding	karyopherin subunit beta 1 [Source:HGNC Symbol;Acc:HGNC:6400]	-
ENSG00000011304	13644	13863	18194	16376	11726	18973	16543	14671	14327	16015	12778	21659	21593	17834	19438	20164	17833	19422	19858	18633	23043	16118	17204	PTBP1	19	797075	812327	+	6883	protein_coding	polypyrimidine tract binding protein 1 [Source:HGNC Symbol;Acc:HGNC:9583]	-
ENSG00000006712	33122	29523	39079	37066	29040	41388	37467	33776	32690	35500	28368	1820	1702	1463	1632	1602	1409	1433	1398	1319	1543	1147	1201	PAF1	19	39385852	39391195	-	2668	protein_coding	PAF1 homolog, Paf1/RNA polymerase II complex component [Source:HGNC Symbol;Acc:HGNC:25459]	-
ENSG00000138326	14964	13745	19215	17326	16270	21323	19874	16744	15771	16172	14337	18259	20787	15393	17580	17311	15425	18064	17779	17087	18708	13890	13203	RPS24	10	78033732	78056813	+	7857	protein_coding	ribosomal protein S24 [Source:HGNC Symbol;Acc:HGNC:10411]	-
ENSG00000175166	18391	18109	24625	22445	16987	23244	21325	18983	18356	19363	15591	15154	14501	11896	13379	13713	11961	14792	15548	14885	17553	12011	13097	PSMD2	3	184298709	184309054	+	5453	protein_coding	proteasome 26S subunit, non-ATPase 2 [Source:HGNC Symbol;Acc:HGNC:9559]	-
ENSG00000179134	27276	25770	33426	31290	18450	36512	33763	29933	28830	32874	26074	6227	5599	4789	5242	5544	4740	4819	4853	4701	5492	3914	4426	SAMD4B	19	39342396	39385710	+	8057	protein_coding	sterile alpha motif domain containing 4B [Source:HGNC Symbol;Acc:HGNC:25492]	-
ENSG00000103187	15231	14740	19710	18057	15670	19524	16778	15675	14651	17118	13382	17785	17597	14611	16168	16481	14250	17560	18519	17617	21698	14652	16659	COTL1	16	84565594	84618077	-	6762	protein_coding	coactosin like F-actin binding protein 1 [Source:HGNC Symbol;Acc:HGNC:18304]	-
ENSG00000087460	14487	13820	18568	16492	13357	19706	18505	16237	15821	17497	13696	19552	19385	14834	16034	17693	14946	16733	18541	17122	20190	14326	15115	GNAS	20	58839718	58911192	+	13320	protein_coding	GNAS complex locus [Source:HGNC Symbol;Acc:HGNC:4392]	-
ENSG00000011426	14632	15555	20287	17151	11108	24766	22596	19860	19174	19080	16377	17994	20235	14886	17299	15946	14254	13005	14524	15198	16014	11345	9932	ANLN	7	36389806	36453791	+	6012	protein_coding	anillin actin binding protein [Source:HGNC Symbol;Acc:HGNC:14082]	-
ENSG00000123416	16914	15507	20362	18637	14008	19856	18952	16901	16207	17611	13706	18648	17282	15191	15121	16966	14660	16590	17025	15229	19849	12230	13491	TUBA1B	12	49127782	49131397	-	3574	protein_coding	tubulin alpha 1b [Source:HGNC Symbol;Acc:HGNC:18809]	-
ENSG00000169710	13441	12123	16621	15134	8919	16328	14867	12998	13362	15222	11695	22673	19272	17038	17995	19939	16987	19204	20264	18632	22475	16318	18496	FASN	17	82078333	82098332	-	9364	protein_coding	fatty acid synthase [Source:HGNC Symbol;Acc:HGNC:3594]	-
ENSG00000138119	17884	18073	25572	22310	12191	24006	21387	20030	19034	18720	15366	14826	15214	12498	13679	12868	11708	14220	15449	15244	16317	11935	11390	MYOF	10	93306429	93482317	-	8473	protein_coding	myoferlin [Source:HGNC Symbol;Acc:HGNC:3656]	-
ENSG00000142864	13015	13380	16809	15299	11990	17469	15582	14160	13136	13934	11786	19164	21075	16239	17944	17334	15503	19232	20557	19876	22317	16204	15701	SERBP1	1	67407810	67430415	-	7676	protein_coding	SERPINE1 mRNA binding protein 1 [Source:HGNC Symbol;Acc:HGNC:17860]	-
ENSG00000174748	11437	11845	15427	13931	12329	16175	13978	12146	11714	12636	10615	21169	23167	17949	19872	20384	18112	20075	20131	19089	22472	15653	16470	RPL15	3	23916545	23924374	+	7222	protein_coding	ribosomal protein L15 [Source:HGNC Symbol;Acc:HGNC:10306]	-
ENSG00000197958	11329	10812	13994	13614	11659	13314	11752	10713	9797	10933	8955	23062	24178	20103	20992	22489	19874	21286	21067	19277	22783	15884	17378	RPL12	9	127447674	127451405	-	2452	protein_coding	ribosomal protein L12 [Source:HGNC Symbol;Acc:HGNC:10302]	-
ENSG00000115268	12277	10768	14400	13023	13534	14546	12468	11218	10981	12054	9178	22682	23775	18744	19814	22786	18666	20530	19795	17986	23229	14919	17239	RPS15	19	1438358	1440494	+	2137	protein_coding	ribosomal protein S15 [Source:HGNC Symbol;Acc:HGNC:10388]	-
ENSG00000105640	11358	10082	13149	12272	11530	13420	11585	10655	9899	11687	8598	23451	22635	18865	19716	22991	19394	20468	21118	18912	24209	16382	19319	RPL18A	19	17859876	17864153	+	3527	protein_coding	ribosomal protein L18a [Source:HGNC Symbol;Acc:HGNC:10311]	-
ENSG00000132341	15262	15255	20100	18362	16204	20472	18492	16566	15723	16522	13398	17032	17248	14148	15122	15173	13616	15728	16612	15762	18114	12799	13519	RAN	12	130871879	130877678	+	4825	protein_coding	RAN, member RAS oncogene family [Source:HGNC Symbol;Acc:HGNC:9846]	-
ENSG00000168028	13375	12917	16880	15398	15416	16569	14445	13451	12573	13443	10658	19261	19788	15901	16901	17417	15856	17887	19705	18239	21848	14924	16301	RPSA	3	39406689	39412542	+	3936	protein_coding	ribosomal protein SA [Source:HGNC Symbol;Acc:HGNC:6502]	-
ENSG00000205339	19060	20202	28742	25369	14458	25798	23620	21287	20295	19830	17176	11394	12514	9646	10911	10244	9064	11306	12440	12649	13257	9758	8842	IPO7	11	9384622	9448126	+	7245	protein_coding	importin 7 [Source:HGNC Symbol;Acc:HGNC:9852]	-
ENSG00000131747	8345	9086	11889	10444	6216	13740	12240	10739	10121	10129	9111	26248	29382	22377	25592	22909	21385	17703	19432	19282	20511	15559	13621	TOP2A	17	40388516	40417950	-	6437	protein_coding	DNA topoisomerase II alpha [Source:HGNC Symbol;Acc:HGNC:11989]	-
ENSG00000162909	9829	9445	13849	11991	8547	15324	13156	11774	11701	12476	10355	22094	22825	18178	20543	20274	17818	19990	19848	19768	22777	16152	17123	CAPN2	1	223701593	223776018	+	8792	protein_coding	calpain 2 [Source:HGNC Symbol;Acc:HGNC:1479]	-
ENSG00000197756	13416	12206	15175	14907	14528	16295	14216	11898	11929	14354	10565	19361	20714	16845	18616	20071	17319	18052	17280	14763	18833	13084	14606	RPL37A	2	216498189	216579180	+	6841	protein_coding	ribosomal protein L37a [Source:HGNC Symbol;Acc:HGNC:10348]	-
ENSG00000013588	13307	13206	17491	15533	10297	20168	17977	16007	15359	16038	13175	16172	16427	13543	15133	15253	12981	17656	17560	17340	19888	14331	13783	GPRC5A	12	12890782	12917937	+	8440	protein_coding	G protein-coupled receptor class C group 5 member A [Source:HGNC Symbol;Acc:HGNC:9836]	-
ENSG00000044574	13074	12913	17708	16068	13057	19383	17596	16003	15124	15636	13389	16275	16850	13142	13909	14687	12643	16904	18170	17845	19667	13987	13926	HSPA5	9	125234853	125241330	-	3908	protein_coding	heat shock protein family A (Hsp70) member 5 [Source:HGNC Symbol;Acc:HGNC:5238]	-
ENSG00000107581	17224	17213	23371	20655	13354	23332	21501	18251	17765	18385	15518	13254	13716	10702	12276	11876	10267	13530	14007	13776	14947	11099	10522	EIF3A	10	119033670	119080823	-	7101	protein_coding	eukaryotic translation initiation factor 3 subunit A [Source:HGNC Symbol;Acc:HGNC:3271]	-
ENSG00000102144	14116	14334	17918	16147	13728	23449	20716	19021	17385	18307	15622	15164	15691	12592	13901	14028	12816	13759	14546	14203	15977	11233	11446	PGK1	X	77910739	78129296	+	5512	protein_coding	phosphoglycerate kinase 1 [Source:HGNC Symbol;Acc:HGNC:8896]	-
ENSG00000167553	13272	12523	16878	14606	12566	18402	17204	15943	15180	15772	12425	18904	18223	14523	15062	16414	13686	15398	17054	16332	19363	12399	13010	TUBA1C	12	49188736	49274603	+	4631	protein_coding	tubulin alpha 1c [Source:HGNC Symbol;Acc:HGNC:20768]	-
ENSG00000176619	9206	9145	11233	11026	7655	12959	10911	10281	9968	11216	8496	22173	20971	17853	20152	20834	18232	21486	20936	19470	24455	17458	18965	LMNB2	19	2427638	2456996	-	5432	protein_coding	lamin B2 [Source:HGNC Symbol;Acc:HGNC:6638]	-
ENSG00000170027	10399	10704	13963	12574	8232	15577	13915	12467	12102	12448	10596	18335	19619	16014	17521	16967	15261	20460	20898	20652	23203	16831	16128	YWHAG	7	76326794	76359031	-	3750	protein_coding	tyrosine 3-monooxygenase/tryptophan 5-monooxygenase activation protein gamma [Source:HGNC Symbol;Acc:HGNC:12852]	-
ENSG00000185033	26995	25811	30978	28526	21945	38844	35546	32192	30967	35348	27326	1886	1666	1479	1440	1764	1481	1592	1772	1570	1849	1312	1486	SEMA4B	15	90160604	90229679	+	7006	protein_coding	semaphorin 4B [Source:HGNC Symbol;Acc:HGNC:10730]	-
ENSG00000092199	12322	12320	15631	14525	12106	17802	15602	13883	13104	13689	11652	16650	17949	14080	15228	15319	13895	18733	19180	18304	21162	15374	14950	HNRNPC	14	21209136	21269494	-	7309	protein_coding	heterogeneous nuclear ribonucleoprotein C (C1/C2) [Source:HGNC Symbol;Acc:HGNC:5035]	-
ENSG00000129351	11418	10920	14042	13209	8380	14899	13142	11858	11440	12789	10416	20661	19724	16328	18755	18265	16373	19230	18970	18477	21474	15707	16478	ILF3	19	10654261	10692417	+	11022	protein_coding	interleukin enhancer binding factor 3 [Source:HGNC Symbol;Acc:HGNC:6038]	-
ENSG00000150753	12636	12459	16765	14773	12176	16685	15155	13901	13185	13531	11299	19033	19102	15355	16825	16520	15031	16498	17743	16622	19622	13152	13868	CCT5	5	10249921	10266412	+	5839	protein_coding	chaperonin containing TCP1 subunit 5 [Source:HGNC Symbol;Acc:HGNC:1618]	-
ENSG00000165732	13800	15025	20505	17549	10696	19659	17902	15906	14870	14850	13112	15494	17214	13035	15241	13724	12149	15095	16227	16485	18082	13531	11773	DDX21	10	68956128	68985073	+	5020	protein_coding	DExD-box helicase 21 [Source:HGNC Symbol;Acc:HGNC:2744]	-
ENSG00000172270	10760	10661	12585	11673	10554	13468	11811	10745	10212	11310	8957	21243	20201	17261	18128	20191	17052	19283	19678	17993	22644	15878	18116	BSG	19	571277	583493	+	3797	protein_coding	basigin (Ok blood group) [Source:HGNC Symbol;Acc:HGNC:1116]	-
ENSG00000106682	12215	12082	15421	14716	10511	15087	13092	12295	11172	13190	10204	18069	18221	15127	16863	16548	15270	18856	19306	18363	21199	15728	16147	EIF4H	7	74174245	74197101	+	3191	protein_coding	eukaryotic translation initiation factor 4H [Source:HGNC Symbol;Acc:HGNC:12741]	-
ENSG00000122406	8513	8179	10863	9640	9193	10915	10194	9241	8555	8745	7250	22016	23435	17835	19774	19313	17217	21873	22915	22100	25091	17839	17569	RPL5	1	92831983	92841924	+	3717	protein_coding	ribosomal protein L5 [Source:HGNC Symbol;Acc:HGNC:10360]	-
ENSG00000143947	11991	12276	15667	14525	14546	15892	14069	12430	11478	12155	10124	17738	20997	15409	18047	17576	15015	16976	17553	17058	19335	13427	13904	RPS27A	2	55231903	55235853	+	3130	protein_coding	ribosomal protein S27a [Source:HGNC Symbol;Acc:HGNC:10417]	-
ENSG00000143549	14771	14303	18963	16978	13544	19262	17477	15266	14360	15520	12723	16427	17848	13379	14748	14872	13016	13859	14508	14382	16863	11763	11516	TPM3	1	154155304	154194648	-	8389	protein_coding	tropomyosin 3 [Source:HGNC Symbol;Acc:HGNC:12012]	-
ENSG00000135624	11673	11598	14867	14101	11950	16219	14263	13097	12174	13487	11074	18828	18317	15180	16189	16935	15234	17122	17939	17259	19847	13950	15020	CCT7	2	73233420	73253021	+	3591	protein_coding	chaperonin containing TCP1 subunit 7 [Source:HGNC Symbol;Acc:HGNC:1622]	-
ENSG00000131016	25745	26588	33641	29324	18289	41128	37072	33464	32766	32458	27170	724	759	563	636	709	565	751	749	769	787	603	598	AKAP12	6	151239999	151358557	+	8741	protein_coding	A-kinase anchoring protein 12 [Source:HGNC Symbol;Acc:HGNC:370]	-
ENSG00000165280	16709	16154	21537	19030	15261	22724	20260	18264	17677	18782	15178	14287	13786	11350	12239	12540	11326	11099	11805	11239	13402	8904	9740	VCP	9	35056064	35073249	-	5438	protein_coding	valosin containing protein [Source:HGNC Symbol;Acc:HGNC:12666]	-
ENSG00000088325	16466	16273	21571	19096	14024	22275	20536	18151	17475	17992	15229	14329	15752	11774	13279	12391	11272	11041	11590	11777	12638	9438	8862	TPX2	20	31739271	31801805	+	3605	protein_coding	TPX2, microtubule nucleation factor [Source:HGNC Symbol;Acc:HGNC:1249]	-
ENSG00000006125	10554	11170	14539	12830	8675	15718	14077	12857	12487	12524	10421	18915	19221	15492	17032	16482	15161	17430	18593	17728	19848	14140	13919	AP2B1	17	35578046	35726409	+	7587	protein_coding	adaptor related protein complex 2 subunit beta 1 [Source:HGNC Symbol;Acc:HGNC:563]	-
ENSG00000174231	13404	13242	18533	16220	8937	16526	15357	13755	13407	14031	11557	17704	16640	14009	15418	14977	13675	15677	16562	15869	17733	12861	13167	PRPF8	17	1650629	1684882	-	11355	protein_coding	pre-mRNA processing factor 8 [Source:HGNC Symbol;Acc:HGNC:17340]	-
ENSG00000185624	14854	14132	18994	17499	13460	19483	17188	15499	15013	16406	12871	16016	15869	12637	12946	15138	12328	13325	14143	12943	15942	10897	11537	P4HB	17	81843159	81860694	-	5303	protein_coding	prolyl 4-hydroxylase subunit beta [Source:HGNC Symbol;Acc:HGNC:8548]	-
ENSG00000229117	14355	13698	17371	16901	15853	18258	15461	14063	13234	14413	11199	15903	16034	13598	14908	14326	12989	16345	15505	13937	16762	11818	11648	RPL41	12	56116586	56117943	+	1088	protein_coding	ribosomal protein L41 [Source:HGNC Symbol;Acc:HGNC:10354]	-
ENSG00000253729	12846	14184	20829	17396	9305	19244	16248	15493	15435	13475	12013	14269	14996	12672	13459	12125	11558	15189	17557	16562	16676	13688	13086	PRKDC	8	47773108	47960183	-	15417	protein_coding	protein kinase, DNA-activated, catalytic subunit [Source:HGNC Symbol;Acc:HGNC:9413]	-
ENSG00000112306	13050	12828	16775	15367	16104	16979	13728	13618	12417	13049	10344	16076	17052	14069	15304	15837	13747	15136	16025	15052	17735	12542	13071	RPS12	6	132814441	132817564	+	767	protein_coding	ribosomal protein S12 [Source:HGNC Symbol;Acc:HGNC:10385]	-
ENSG00000069275	9144	10113	12699	10931	7149	14809	13076	11396	11315	11197	9230	20132	23044	17062	20319	18843	16341	16686	17631	17692	18844	14317	12696	NUCKS1	1	205712819	205750276	-	6546	protein_coding	nuclear casein kinase and cyclin dependent kinase substrate 1 [Source:HGNC Symbol;Acc:HGNC:29923]	-
ENSG00000170144	9718	10201	12811	11965	8628	15006	12894	11573	11104	11395	9938	18478	20444	16161	18638	16918	15580	18253	17891	17094	18766	14226	13701	HNRNPA3	2	177212563	177223958	+	6033	protein_coding	heterogeneous nuclear ribonucleoprotein A3 [Source:HGNC Symbol;Acc:HGNC:24941]	-
ENSG00000092820	12479	11956	16263	14213	11145	15989	14373	12807	12479	13055	10802	17653	18061	14100	15881	15893	13818	14823	15835	15195	17353	12679	13128	EZR	6	158765741	158819412	-	3342	protein_coding	ezrin [Source:HGNC Symbol;Acc:HGNC:12691]	-
ENSG00000120438	12611	12564	17422	15424	13150	17018	15077	13699	13369	13296	11272	14944	15834	12337	13453	13426	11764	15018	16876	16455	17971	12937	13083	TCP1	6	159778498	159789749	-	4929	protein_coding	t-complex 1 [Source:HGNC Symbol;Acc:HGNC:11655]	-
ENSG00000204262	8637	8935	10875	10148	6688	15359	13333	11927	11524	11572	10270	19804	19776	17083	18096	17488	15579	18244	17426	16810	19464	14572	14658	COL5A2	2	189031896	189225312	-	7453	protein_coding	collagen type V alpha 2 chain [Source:HGNC Symbol;Acc:HGNC:2210]	-
ENSG00000136238	14037	14044	18607	16584	13578	19223	17638	15302	15064	15911	13083	13702	15004	11132	12044	12876	10423	12888	13735	13476	15457	10715	10797	RAC1	7	6374523	6403977	+	3114	protein_coding	Rac family small GTPase 1 [Source:HGNC Symbol;Acc:HGNC:9801]	-
ENSG00000170889	12101	11363	15280	14512	14208	14389	12597	11561	11062	12735	9769	17041	16767	14332	15375	16787	14513	15319	15162	14078	17621	12731	14390	RPS9	19	54200742	54249003	+	4371	protein_coding	ribosomal protein S9 [Source:HGNC Symbol;Acc:HGNC:10442]	-
ENSG00000142871	24170	23621	29735	26635	22847	32100	28326	27277	24634	28829	22688	2988	2836	2421	2458	2662	2151	2375	2475	2540	2905	2117	2324	CYR61	1	85580761	85583962	+	2455	protein_coding	cysteine rich angiogenic inducer 61 [Source:HGNC Symbol;Acc:HGNC:2654]	-
ENSG00000153827	9927	10491	14643	12548	7348	13696	11927	10812	10709	10205	9083	16690	17614	13919	15605	14381	13277	17903	19585	19582	20511	15291	14534	TRIP12	2	229763838	229923239	-	12594	protein_coding	thyroid hormone receptor interactor 12 [Source:HGNC Symbol;Acc:HGNC:12306]	-
ENSG00000119335	9322	9978	12814	11448	8936	13316	12079	10014	9850	10650	8904	16618	18698	14424	16394	14874	13563	18558	18708	18708	20575	15124	14340	SET	9	128683424	128696400	+	4355	protein_coding	SET nuclear proto-oncogene [Source:HGNC Symbol;Acc:HGNC:10760]	-
ENSG00000148773	11869	11987	16790	14632	7253	15838	14457	12515	12354	12059	10725	17790	18403	14694	16724	15119	13932	13610	15223	14357	14091	11798	11196	MKI67	10	128096659	128126385	-	12807	protein_coding	marker of proliferation Ki-67 [Source:HGNC Symbol;Acc:HGNC:7107]	-
ENSG00000166508	10901	10119	13346	12393	9964	13298	12055	10795	10257	11568	9007	18046	17329	14227	15734	16827	14606	16489	16599	15797	19502	13176	14514	MCM7	7	100092728	100101940	-	4386	protein_coding	minichromosome maintenance complex component 7 [Source:HGNC Symbol;Acc:HGNC:6950]	-
ENSG00000138071	12954	14076	17888	15994	10614	17812	16077	14271	13731	13465	11395	13365	15479	11978	13692	12634	11148	13381	14554	14602	15415	11464	10337	ACTR2	2	65227753	65271253	+	4347	protein_coding	ARP2 actin related protein 2 homolog [Source:HGNC Symbol;Acc:HGNC:169]	-
ENSG00000178982	23002	21276	29871	27562	24201	28256	25730	23548	21646	22972	19124	4596	4304	3495	3811	3962	3446	3889	4277	3789	4889	3079	3533	EIF3K	19	38619082	38636955	+	2798	protein_coding	eukaryotic translation initiation factor 3 subunit K [Source:HGNC Symbol;Acc:HGNC:24656]	-
ENSG00000103257	15040	14183	16331	14911	11925	21695	19306	17559	16821	20087	14873	10651	10083	8557	9142	9719	8369	11993	12526	12173	14379	10135	10942	SLC7A5	16	87830023	87869488	-	4745	protein_coding	solute carrier family 7 member 5 [Source:HGNC Symbol;Acc:HGNC:11063]	-
ENSG00000089159	18364	17907	22912	21270	12961	22557	20050	17672	16721	20044	15881	9663	9452	7779	8700	9053	7981	8961	8743	8384	10095	7706	7864	PXN	12	120210439	120265771	-	7460	protein_coding	paxillin [Source:HGNC Symbol;Acc:HGNC:9718]	-
ENSG00000162244	10093	8868	12253	11651	10797	13426	11269	9556	9812	10527	8363	17354	18135	13186	16089	16997	14985	16974	17084	15955	19328	13129	14711	RPL29	3	51993522	51995942	-	2058	protein_coding	ribosomal protein L29 [Source:HGNC Symbol;Acc:HGNC:10331]	-
ENSG00000147604	11467	12089	15588	14223	13290	16083	14824	12426	11708	12752	10684	14571	16448	12706	13973	13587	12250	13798	14337	13694	15659	11722	11319	RPL7	8	73290267	73295789	-	2907	protein_coding	ribosomal protein L7 [Source:HGNC Symbol;Acc:HGNC:10363]	-
ENSG00000108106	14711	14648	17742	16873	16489	17788	15600	14398	13669	16082	12114	13732	13264	11337	12073	13359	11215	10686	11012	9674	12656	8750	10802	UBE2S	19	55399745	55407777	-	2788	protein_coding	ubiquitin conjugating enzyme E2 S [Source:HGNC Symbol;Acc:HGNC:17895]	-
ENSG00000063244	16230	15424	19308	18893	13751	19857	17723	15859	15047	17992	13955	12277	11710	9922	10841	11361	10015	10281	9799	9197	11610	8294	9204	U2AF2	19	55654146	55674715	+	4115	protein_coding	U2 small nuclear RNA auxiliary factor 2 [Source:HGNC Symbol;Acc:HGNC:23156]	-
ENSG00000198431	8672	8964	11467	9667	7182	10952	9807	9238	8512	8651	7171	18089	19360	14983	17018	16184	14494	17840	19047	18770	21412	15484	14866	TXNRD1	12	104215779	104350305	+	6708	protein_coding	thioredoxin reductase 1 [Source:HGNC Symbol;Acc:HGNC:12437]	-
ENSG00000169100	7020	6458	8137	7923	6502	8006	7328	6646	6430	7210	5369	22653	19731	17416	18454	20979	18427	18643	18988	17269	22189	15363	17833	SLC25A6	X	1386152	1392724	-	2164	protein_coding	solute carrier family 25 member 6 [Source:HGNC Symbol;Acc:HGNC:10992]	-
ENSG00000187109	14609	14759	19983	17461	14574	20435	18596	16373	15256	15588	13689	10634	12047	9146	10497	9535	8543	10015	10569	10836	11843	8650	7859	NAP1L1	12	76036587	76085033	-	17355	protein_coding	nucleosome assembly protein 1 like 1 [Source:HGNC Symbol;Acc:HGNC:7637]	-
ENSG00000171345	21051	19805	25534	23850	21251	25818	22678	20481	20378	21926	17086	4905	4709	3992	4026	4758	4129	6046	5981	5498	6709	4733	5340	KRT19	17	41523617	41528308	-	2336	protein_coding	keratin 19 [Source:HGNC Symbol;Acc:HGNC:6436]	-
ENSG00000142676	12097	12184	14521	14836	13570	16087	14106	12702	11374	14611	11072	14198	14093	12416	13670	14675	12342	12180	12245	10572	13493	10131	10732	RPL11	1	23691742	23696835	+	2659	protein_coding	ribosomal protein L11 [Source:HGNC Symbol;Acc:HGNC:10301]	-
ENSG00000171863	9245	9587	12326	11008	10424	13168	11363	9853	9505	9572	7890	15078	17803	13465	15110	14303	12917	16148	16774	16237	18948	13385	13023	RPS7	2	3575205	3580920	+	5584	protein_coding	ribosomal protein S7 [Source:HGNC Symbol;Acc:HGNC:10440]	-
ENSG00000135318	11832	12178	17792	15802	10083	14233	13080	11873	11120	11278	9683	16430	17919	13834	15167	14908	13096	10614	11761	11996	13000	9463	8747	NT5E	6	85449584	85495791	+	4533	protein_coding	5'-nucleotidase ecto [Source:HGNC Symbol;Acc:HGNC:8021]	-
ENSG00000136068	10486	10247	13436	12459	6762	15375	13881	12973	12535	12752	10322	16164	14423	12708	13642	12843	11920	14199	14831	13986	15579	11598	12177	FLNB	3	58008400	58172251	+	13952	protein_coding	filamin B [Source:HGNC Symbol;Acc:HGNC:3755]	-
ENSG00000126777	7819	8204	10951	9403	6415	12692	11949	10268	10097	9513	8430	14377	16090	12084	13333	12494	11026	19013	20085	20225	20780	15988	13657	KTN1	14	55559072	55701526	+	17575	protein_coding	kinectin 1 [Source:HGNC Symbol;Acc:HGNC:6467]	-
ENSG00000142798	20893	19324	23753	21519	10752	32261	30171	29186	28245	31139	22220	2518	1983	1874	1859	2073	1683	2005	2052	1906	2340	1624	1957	HSPG2	1	21822245	21937297	-	18104	protein_coding	heparan sulfate proteoglycan 2 [Source:HGNC Symbol;Acc:HGNC:5273]	-
ENSG00000089597	14022	13843	18116	16881	11174	18574	15881	14821	13959	15381	12081	11356	10476	9225	9771	10474	8960	11843	11831	11464	13427	9586	10002	GANAB	11	62624826	62646726	-	5030	protein_coding	glucosidase II alpha subunit [Source:HGNC Symbol;Acc:HGNC:4138]	-
ENSG00000155506	12594	12654	16952	14788	8669	17098	14828	14091	13493	14242	11940	13071	13012	10841	12410	12024	10419	12210	12175	11752	13520	10197	10088	LARP1	5	154712902	154817607	+	8492	protein_coding	La ribonucleoprotein domain family member 1 [Source:HGNC Symbol;Acc:HGNC:29531]	-
ENSG00000072274	6115	6289	15727	13622	4847	8321	7244	6904	6170	6170	5509	17430	18725	15344	16123	15739	14046	17872	19824	19465	21069	15475	14175	TFRC	3	196027183	196082189	-	7887	protein_coding	transferrin receptor [Source:HGNC Symbol;Acc:HGNC:11763]	-
ENSG00000102172	10751	10421	13350	12061	10668	16108	14412	12853	12220	12781	11069	12636	14212	10692	12255	11959	10372	14237	14960	14471	16220	11659	11608	SMS	X	21940573	21994835	+	2160	protein_coding	spermine synthase [Source:HGNC Symbol;Acc:HGNC:11123]	-
ENSG00000139644	12710	12910	16759	15003	11564	17649	15989	14049	13545	14079	11743	13093	13458	10590	11125	11603	10240	10933	11805	11374	12902	9257	9058	TMBIM6	12	49707725	49764934	+	6186	protein_coding	transmembrane BAX inhibitor motif containing 6 [Source:HGNC Symbol;Acc:HGNC:11723]	-
ENSG00000079246	11993	12300	16588	13807	11156	15959	14347	12583	12107	12038	10667	13057	14600	11326	12040	11732	10024	12641	13558	13386	14684	10556	9715	XRCC5	2	216107464	216206303	+	5463	protein_coding	X-ray repair cross complementing 5 [Source:HGNC Symbol;Acc:HGNC:12833]	-
ENSG00000168439	12639	12106	15975	14830	11560	17063	15432	13960	13461	14318	11899	12009	12096	9842	10425	10448	9326	12738	12885	12657	14592	10060	10154	STIP1	11	64185272	64204543	+	4657	protein_coding	stress induced phosphoprotein 1 [Source:HGNC Symbol;Acc:HGNC:11387]	-
ENSG00000009307	8785	9234	12081	10606	7584	12028	10740	9665	9529	9354	8124	15929	17769	13629	15294	14347	13216	15321	16891	16489	18171	13028	12319	CSDE1	1	114716913	114758676	-	5778	protein_coding	cold shock domain containing E1 [Source:HGNC Symbol;Acc:HGNC:29905]	CSD
ENSG00000215301	11947	12227	16754	14370	9108	15529	14067	12316	11842	11705	10252	13307	14081	11060	12563	12051	10735	12958	13642	13646	14908	10942	9636	DDX3X	X	41333284	41364472	+	15892	protein_coding	DEAD-box helicase 3 X-linked [Source:HGNC Symbol;Acc:HGNC:2745]	-
ENSG00000137154	5868	5701	7470	6806	6489	7248	6875	5798	5492	5983	4827	18956	22253	16918	18267	19125	16161	18872	18860	18198	21381	15593	15882	RPS6	9	19375715	19380254	-	2714	protein_coding	ribosomal protein S6 [Source:HGNC Symbol;Acc:HGNC:10429]	-
ENSG00000147065	12989	12490	17282	15486	9462	16839	15592	14047	13341	13876	11435	12541	12310	10047	11068	11020	9663	11829	12347	11845	13668	9583	9771	MSN	X	65588377	65741931	+	5971	protein_coding	moesin [Source:HGNC Symbol;Acc:HGNC:7373]	-
ENSG00000160691	15627	15282	19725	17986	12231	19668	17335	15995	15007	16928	13338	10450	9740	8545	9216	9706	8510	9504	9286	8428	10410	7420	8182	SHC1	1	154962298	154974395	-	4342	protein_coding	SHC adaptor protein 1 [Source:HGNC Symbol;Acc:HGNC:10840]	-
ENSG00000005022	9425	9101	12604	11542	9931	11711	10152	9783	8740	9236	7461	17762	17241	13908	14886	15583	13627	14630	15129	14745	17248	11892	12027	SLC25A5	X	119468400	119471319	+	1500	protein_coding	solute carrier family 25 member 5 [Source:HGNC Symbol;Acc:HGNC:10991]	-
ENSG00000166197	12503	12326	16404	15085	10486	17274	15338	14183	13027	14297	11838	11693	12259	9662	10686	10358	9099	12041	12558	12218	13972	9966	9769	NOLC1	10	102152176	102163871	+	3970	protein_coding	nucleolar and coiled-body phosphoprotein 1 [Source:HGNC Symbol;Acc:HGNC:15608]	-
ENSG00000184640	15200	14298	17724	16563	12327	19701	17854	15712	15612	17349	13452	10535	9879	8260	9097	9849	8574	9394	9602	8989	10812	7676	8562	SEPT9	17	77280569	77500596	+	12844	protein_coding	septin 9 [Source:HGNC Symbol;Acc:HGNC:7323]	-
ENSG00000063177	6790	6305	8185	7591	7551	8702	7418	7148	6573	7325	5732	19172	18487	15335	15929	17331	15468	17317	18124	17376	21236	14685	16270	RPL18	19	48615328	48619536	-	4209	protein_coding	ribosomal protein L18 [Source:HGNC Symbol;Acc:HGNC:10310]	-
ENSG00000105220	9519	8968	11875	11052	8036	14520	12921	11886	11198	12338	9920	14813	14349	12063	12823	13393	12100	14081	15424	14242	16280	11617	12302	GPI	19	34359480	34402413	+	10680	protein_coding	glucose-6-phosphate isomerase [Source:HGNC Symbol;Acc:HGNC:4458]	-
ENSG00000108654	7506	7558	9638	8627	6623	10023	9108	7864	7256	7955	6790	19293	19918	15285	17754	16718	14958	17151	16169	15603	17443	13753	12482	DDX5	17	64499616	64508199	-	7388	protein_coding	DEAD-box helicase 5 [Source:HGNC Symbol;Acc:HGNC:2746]	-
ENSG00000078369	12051	11732	15118	13555	10069	16726	15323	13582	13221	13986	11546	12407	12887	10301	11382	11609	9605	11543	12197	12455	14035	9781	10333	GNB1	1	1785285	1891117	-	6417	protein_coding	G protein subunit beta 1 [Source:HGNC Symbol;Acc:HGNC:4396]	-
ENSG00000177954	9722	9176	12392	12291	11064	11764	10054	8631	8088	9223	7290	16192	19246	15038	17210	17406	15374	15119	12671	11250	13369	9910	10913	RPS27	1	153990755	153992155	+	1035	protein_coding	ribosomal protein S27 [Source:HGNC Symbol;Acc:HGNC:10416]	-
ENSG00000143321	8885	8829	11989	11084	8421	11972	10082	9142	8720	9857	7769	14605	15720	12862	14208	13981	11409	16770	15839	15405	18133	13404	13996	HDGF	1	156742107	156766925	-	3745	protein_coding	heparin binding growth factor [Source:HGNC Symbol;Acc:HGNC:4856]	-
ENSG00000165092	0	0	0	0	0	0	1	0	1	3	0	25694	27042	21562	22940	23175	20427	24652	25437	24896	27798	20025	19414	ALDH1A1	9	72900662	73080442	-	2849	protein_coding	aldehyde dehydrogenase 1 family member A1 [Source:HGNC Symbol;Acc:HGNC:402]	-
ENSG00000063322	23320	22665	29896	27143	20556	28151	25393	22629	21995	23969	19206	1942	1782	1624	1719	1672	1496	1302	1381	1394	1538	1178	1092	MED29	19	39391303	39400637	+	3835	protein_coding	mediator complex subunit 29 [Source:HGNC Symbol;Acc:HGNC:23074]	-
ENSG00000163191	6692	6347	8390	7921	7323	7500	6569	6055	5649	6082	4987	19526	20903	16919	18623	19454	16776	16626	16849	16232	19010	13470	13807	S100A11	1	152032506	152047907	-	680	protein_coding	S100 calcium binding protein A11 [Source:HGNC Symbol;Acc:HGNC:10488]	-
ENSG00000058262	9667	9593	13084	11896	8837	12562	11427	10424	9685	10540	8597	16519	16114	13127	14016	14782	12987	12749	13757	13142	14723	10614	11019	SEC61A1	3	128051641	128071683	+	4697	protein_coding	Sec61 translocon alpha 1 subunit [Source:HGNC Symbol;Acc:HGNC:18276]	-
ENSG00000143933	10812	10845	14267	12653	11570	15600	14109	12929	12076	11829	10213	13722	14606	11354	12497	11709	10709	11463	12375	12107	13510	9749	9015	CALM2	2	47160082	47176601	-	6466	protein_coding	calmodulin 2 [Source:HGNC Symbol;Acc:HGNC:1445]	-
ENSG00000196419	11225	11218	14775	13142	11146	14885	13040	11420	11034	11375	9609	12914	14176	10982	11611	11695	10642	12285	13373	12781	14659	10515	9824	XRCC6	22	41621119	41664048	+	3288	protein_coding	X-ray repair cross complementing 6 [Source:HGNC Symbol;Acc:HGNC:4055]	-
ENSG00000142627	13526	12428	17147	15256	11481	17445	15792	14785	13934	15826	12254	11630	10111	8864	9568	10632	8802	9563	9788	9417	11394	7797	9089	EPHA2	1	16124337	16156087	-	4159	protein_coding	EPH receptor A2 [Source:HGNC Symbol;Acc:HGNC:3386]	-
ENSG00000182481	6591	6438	8581	7646	6079	9814	8887	7725	7768	7916	6345	19781	20841	16057	17201	17377	15917	14020	15477	14973	16780	12058	11783	KPNA2	17	68035519	68046842	+	3140	protein_coding	karyopherin subunit alpha 2 [Source:HGNC Symbol;Acc:HGNC:6395]	-
ENSG00000144028	12936	12443	16694	15195	9036	15223	14331	12801	12507	12875	10590	12732	12106	9884	10990	10946	9696	11075	11795	10714	13070	8921	9449	SNRNP200	2	96274336	96305515	-	10926	protein_coding	small nuclear ribonucleoprotein U5 subunit 200 [Source:HGNC Symbol;Acc:HGNC:30859]	-
ENSG00000088247	7513	7708	9090	8589	5627	9820	8582	7539	7445	8168	6659	16149	16203	13401	15193	15461	13488	17206	16653	15681	18997	13419	14778	KHSRP	19	6413348	6424794	-	4563	protein_coding	KH-type splicing regulatory protein [Source:HGNC Symbol;Acc:HGNC:6316]	-
ENSG00000142534	9056	8958	11140	10737	9836	11788	10112	9524	8813	9888	7407	14450	15135	12443	13375	14400	12705	14264	14022	13152	16288	11366	12202	RPS11	19	49496365	49499689	+	1390	protein_coding	ribosomal protein S11 [Source:HGNC Symbol;Acc:HGNC:10384]	-
ENSG00000171867	3849	4043	5118	4680	3705	5345	4696	4437	4089	4274	3568	22022	23672	18926	20129	20402	18199	17488	17313	17405	19443	13970	14079	PRNP	20	4686236	4701590	+	2851	protein_coding	prion protein [Source:HGNC Symbol;Acc:HGNC:9449]	-
ENSG00000198755	8550	8524	10899	10012	9414	11009	10131	8805	7981	9291	7682	15207	16233	13162	14115	15269	12969	14521	14117	13428	15747	11681	11855	RPL10A	6	35468408	35470785	+	1501	protein_coding	ribosomal protein L10a [Source:HGNC Symbol;Acc:HGNC:10299]	-
ENSG00000089280	10608	9673	12220	12229	8764	13553	12392	10145	9797	11739	9794	14024	13075	11358	13171	12605	11779	13363	11875	11692	13539	10690	11564	FUS	16	31180110	31194871	+	10283	protein_coding	FUS RNA binding protein [Source:HGNC Symbol;Acc:HGNC:4010]	-
ENSG00000136942	6413	6546	7806	7379	7308	8333	7190	6284	6120	7409	5496	16530	18915	15172	17111	17882	15002	16417	15494	14323	18172	13055	14998	RPL35	9	124857880	124861981	-	1535	protein_coding	ribosomal protein L35 [Source:HGNC Symbol;Acc:HGNC:10344]	-
ENSG00000168906	8531	7689	9563	8870	5601	12486	11630	8946	8970	9696	8798	16053	16710	12143	14655	13847	12245	15516	14058	14073	14659	12184	11466	MAT2A	2	85539165	85545280	+	4487	protein_coding	methionine adenosyltransferase 2A [Source:HGNC Symbol;Acc:HGNC:6904]	-
ENSG00000005884	13738	13156	17140	15918	10565	17434	16275	14755	14197	15914	12196	9273	8108	7061	7341	8676	7132	10197	10181	9606	11877	8358	9283	ITGA3	17	50055968	50090481	+	9802	protein_coding	integrin subunit alpha 3 [Source:HGNC Symbol;Acc:HGNC:6139]	-
ENSG00000174437	12936	13240	17179	15469	9638	18067	15976	14403	13995	14318	12126	10217	9800	8070	8689	9064	7742	9335	10239	10069	11386	8190	8077	ATP2A2	12	110280756	110351093	+	13745	protein_coding	ATPase sarcoplasmic/endoplasmic reticulum Ca2+ transporting 2 [Source:HGNC Symbol;Acc:HGNC:812]	-
ENSG00000168385	8797	8967	12387	10621	7822	13368	12095	10865	10351	10147	8698	13325	14920	11232	12284	11924	10822	13200	13783	13904	15317	11511	10485	SEPT2	2	241315100	241354027	+	7378	protein_coding	septin 2 [Source:HGNC Symbol;Acc:HGNC:7729]	-
ENSG00000132475	11235	11426	14338	13250	11490	14720	12860	11430	11109	11674	9428	12102	12775	10310	11094	11153	9748	11131	11995	11556	12961	9459	9463	H3F3B	17	75776434	75785893	-	6134	protein_coding	H3 histone family member 3B [Source:HGNC Symbol;Acc:HGNC:4765]	-
ENSG00000091527	11691	12094	15321	13322	9950	21898	18960	16929	16406	16532	14233	8808	9661	7625	8459	7603	6636	8588	8667	8947	9953	7305	6992	CDV3	3	133573730	133590261	+	4367	protein_coding	CDV3 homolog [Source:HGNC Symbol;Acc:HGNC:26928]	-
ENSG00000183255	10662	11222	13818	12268	10191	16034	14004	12202	11851	12728	10215	12093	12756	10534	10749	11014	9643	10920	11266	10978	12699	9038	9310	PTTG1IP	21	44849585	44873903	-	3537	protein_coding	PTTG1 interacting protein [Source:HGNC Symbol;Acc:HGNC:13524]	-
ENSG00000106211	6491	5805	7837	7750	6881	10170	9200	8783	8194	9952	7213	14380	13370	11481	11414	13767	11562	17165	17856	15993	20169	13679	16724	HSPB1	7	76302544	76304295	+	1634	protein_coding	heat shock protein family B (small) member 1 [Source:HGNC Symbol;Acc:HGNC:5246]	-
ENSG00000145425	8108	8260	10923	9761	9638	11804	10431	9745	9037	8770	7262	14456	16758	12312	14061	12916	11971	13559	14089	13690	15862	11471	10351	RPS3A	4	151099573	151104652	+	2341	protein_coding	ribosomal protein S3A [Source:HGNC Symbol;Acc:HGNC:10421]	-
ENSG00000169045	7973	7033	8405	7690	5945	11409	10628	8479	8448	9342	8329	16118	16674	13588	15216	13702	13083	15890	13683	13786	15091	12120	11574	HNRNPH1	5	179614178	179634784	-	9480	protein_coding	heterogeneous nuclear ribonucleoprotein H1 [Source:HGNC Symbol;Acc:HGNC:5041]	-
ENSG00000099783	9316	9525	11735	10611	9495	11807	9976	9334	8888	9652	7782	14644	15282	11948	13453	13384	11896	12597	13097	12866	14629	10893	11376	HNRNPM	19	8444767	8489114	+	5614	protein_coding	heterogeneous nuclear ribonucleoprotein M [Source:HGNC Symbol;Acc:HGNC:5046]	-
ENSG00000197879	14561	14598	19174	17456	11391	18677	16469	15001	14759	16531	13200	8187	7508	6566	6728	7215	6628	8421	8667	8246	9720	6795	7434	MYO1C	17	1464186	1492812	-	8106	protein_coding	myosin IC [Source:HGNC Symbol;Acc:HGNC:7597]	-
ENSG00000110958	10378	11023	14724	12484	10724	17093	14871	13094	12567	12426	10912	10626	11997	9090	9899	9344	8552	10507	11710	11501	12540	9142	8393	PTGES3	12	56663341	56688408	-	3399	protein_coding	prostaglandin E synthase 3 [Source:HGNC Symbol;Acc:HGNC:16049]	-
ENSG00000117152	2	3	6	2	3	7	3	4	5	5	2	22145	23605	18021	20413	19633	17102	23263	24538	25055	27844	20448	18449	RGS4	1	163068775	163076802	+	4836	protein_coding	regulator of G protein signaling 4 [Source:HGNC Symbol;Acc:HGNC:10000]	-
ENSG00000141367	9344	10160	13954	11908	7665	13527	11815	10630	10467	9956	8630	13099	13823	10994	12233	11634	10747	11236	13119	12522	13098	10200	9521	CLTC	17	59619689	59696956	+	11836	protein_coding	clathrin heavy chain [Source:HGNC Symbol;Acc:HGNC:2092]	-
ENSG00000166598	8953	8818	12173	10921	8839	15573	14855	12463	12224	12149	11108	10761	11390	8710	9395	9338	8235	12738	13502	13238	14446	10405	9996	HSP90B1	12	103930107	103953645	+	4695	protein_coding	heat shock protein 90 beta family member 1 [Source:HGNC Symbol;Acc:HGNC:12028]	-
ENSG00000158710	10333	9957	12698	11471	10015	15082	13367	11785	11495	12412	9612	13244	13127	11076	12086	12106	11006	10430	10112	9416	12063	8190	8872	TAGLN2	1	159918107	159925732	-	2487	protein_coding	transgelin 2 [Source:HGNC Symbol;Acc:HGNC:11554]	-
ENSG00000125868	12427	12600	17244	15089	13015	16998	15787	13957	12904	13123	11262	9264	10655	8063	8835	8386	7335	8813	9520	9589	10363	7618	6924	DSTN	20	17569863	17609919	+	3851	protein_coding	destrin, actin depolymerizing factor [Source:HGNC Symbol;Acc:HGNC:15750]	-
ENSG00000071082	7073	6803	8864	8330	8012	9374	8306	7471	6780	7482	5836	16127	16983	13298	15486	15161	13749	14751	14936	14157	16808	11737	12123	RPL31	2	101001715	101024032	+	5791	protein_coding	ribosomal protein L31 [Source:HGNC Symbol;Acc:HGNC:10334]	-
ENSG00000169714	9679	9730	12621	11644	9605	13259	12041	10676	10194	10277	8782	12182	13455	10111	11123	10890	9962	12327	13141	12770	14790	10229	10052	CNBP	3	129169484	129183922	-	1927	protein_coding	CCHC-type zinc finger nucleic acid binding protein [Source:HGNC Symbol;Acc:HGNC:13164]	Others
ENSG00000008988	10299	10585	12645	12495	12248	12403	10734	9884	9274	10289	8293	12785	14125	10849	12259	12085	10586	11396	12076	11409	13300	9604	9683	RPS20	8	56067295	56074581	-	3002	protein_coding	ribosomal protein S20 [Source:HGNC Symbol;Acc:HGNC:10405]	-
ENSG00000134294	6353	6979	9897	8565	5255	8583	7847	6595	6361	6600	5645	15247	16959	13428	14494	13886	12381	15992	17190	17523	17534	13624	12193	SLC38A2	12	46358189	46372867	-	6602	protein_coding	solute carrier family 38 member 2 [Source:HGNC Symbol;Acc:HGNC:13448]	-
ENSG00000135387	9764	9766	12984	11133	7343	13532	12329	10860	10547	10520	9129	12228	13251	10367	11148	11095	9829	11883	13261	12625	14078	10247	9628	CAPRIN1	11	34051683	34101156	+	7689	protein_coding	cell cycle associated protein 1 [Source:HGNC Symbol;Acc:HGNC:6743]	-
ENSG00000082153	9504	10051	13857	12017	9139	14081	12393	11138	10413	10492	8984	11602	13413	10225	11183	10104	9048	11583	12318	12760	13707	10047	8947	BZW1	2	200810594	200827338	+	8085	protein_coding	basic leucine zipper and W2 domains 1 [Source:HGNC Symbol;Acc:HGNC:18380]	-
ENSG00000075415	9558	9712	12059	10936	9913	12700	10803	10035	9562	10105	8311	12588	12467	10200	10982	11259	10125	12049	12861	12283	14654	10306	10587	SLC25A3	12	98593591	98606379	+	8896	protein_coding	solute carrier family 25 member 3 [Source:HGNC Symbol;Acc:HGNC:10989]	-
ENSG00000182899	9191	9833	12240	12261	11067	12612	11176	9725	8954	10190	8356	11468	13013	10425	11754	11624	10553	12486	12004	11252	12897	10045	10295	RPL35A	3	197949980	197956610	+	3109	protein_coding	ribosomal protein L35a [Source:HGNC Symbol;Acc:HGNC:10345]	-
ENSG00000145592	7284	7091	8179	9136	7349	8831	7547	6526	6327	7884	6005	14747	15263	13624	15921	16418	14379	14478	13392	11939	14855	11697	13926	RPL37	5	40825262	40835335	-	8153	protein_coding	ribosomal protein L37 [Source:HGNC Symbol;Acc:HGNC:10347]	-
ENSG00000197102	9131	9129	14509	12500	6307	11359	9973	9842	9440	9049	7668	12632	11596	10320	11116	10207	9661	12999	15035	13295	14127	11308	11526	DYNC1H1	14	101964510	102056443	+	36852	protein_coding	dynein cytoplasmic 1 heavy chain 1 [Source:HGNC Symbol;Acc:HGNC:2961]	-
ENSG00000182871	17946	17983	20859	19565	14778	23669	20477	18889	18024	21657	15965	3804	3586	3179	3372	3804	3160	3553	3448	3362	4220	3042	3195	COL18A1	21	45405137	45513720	+	8525	protein_coding	collagen type XVIII alpha 1 chain [Source:HGNC Symbol;Acc:HGNC:2195]	-
ENSG00000181222	15066	13084	18509	16660	8448	19736	18551	16096	16152	17179	13842	7831	7122	5888	6724	6839	6029	6452	6728	6453	7029	5338	5520	POLR2A	17	7484366	7514616	+	8355	protein_coding	RNA polymerase II subunit A [Source:HGNC Symbol;Acc:HGNC:9187]	-
ENSG00000108561	9708	9679	12992	11787	10105	12091	10873	9772	9219	9895	7932	12054	12424	9848	10373	10980	9670	12113	12749	12483	14551	9951	9951	C1QBP	17	5432777	5448830	-	2335	protein_coding	complement C1q binding protein [Source:HGNC Symbol;Acc:HGNC:1243]	-
ENSG00000189091	4468	4195	6067	5163	3713	6191	5753	4875	4984	5149	4263	17309	16998	13582	14582	14857	13475	17525	19327	18356	21159	14306	14850	SF3B3	16	70523788	70577670	+	12419	protein_coding	splicing factor 3b subunit 3 [Source:HGNC Symbol;Acc:HGNC:10770]	-
ENSG00000196154	5470	5569	6782	6011	6371	7999	6867	6279	5919	6311	5067	18114	19864	16072	17878	18128	16461	14110	13067	12029	14445	10583	10928	S100A4	1	153543613	153550136	-	1025	protein_coding	S100 calcium binding protein A4 [Source:HGNC Symbol;Acc:HGNC:10494]	-
ENSG00000143761	10217	9808	12865	11742	9589	12753	11653	10611	10048	11277	8965	12451	12153	9925	10555	11540	10102	10464	11286	10583	12547	8832	9737	ARF1	1	228082660	228099212	+	3281	protein_coding	ADP ribosylation factor 1 [Source:HGNC Symbol;Acc:HGNC:652]	-
ENSG00000126247	13307	11980	16414	14954	13278	15884	14256	12626	12148	14007	10562	9292	8974	7324	7716	8581	7103	8402	9139	8346	10236	6908	7506	CAPNS1	19	36139575	36150353	+	3478	protein_coding	calpain small subunit 1 [Source:HGNC Symbol;Acc:HGNC:1481]	-
ENSG00000115484	8407	8609	11205	10040	8737	11635	10060	9043	8741	8835	7627	12340	13083	10484	11254	11243	10043	12651	13822	13369	15061	10727	10894	CCT4	2	61868089	61888804	-	2830	protein_coding	chaperonin containing TCP1 subunit 4 [Source:HGNC Symbol;Acc:HGNC:1617]	-
ENSG00000085733	15259	14677	19948	18720	13255	19705	17572	15406	15419	17083	13657	6322	6099	5169	5533	5818	5217	5813	5667	5366	6313	4733	5156	CTTN	11	70398404	70436584	+	6949	protein_coding	cortactin [Source:HGNC Symbol;Acc:HGNC:3338]	-
ENSG00000213585	9472	9487	12240	10921	9031	13589	12032	10576	10142	10718	9055	11570	12009	9763	10739	10431	9297	11378	11683	11334	13177	9416	9022	VDAC1	5	133971915	134005133	-	3163	protein_coding	voltage dependent anion channel 1 [Source:HGNC Symbol;Acc:HGNC:12669]	-
ENSG00000115758	12022	12183	15086	14054	12750	15610	13850	12458	11609	12364	10133	8648	9463	7534	8169	7918	6965	9571	10004	9558	11261	7736	8031	ODC1	2	10439968	10448504	-	2968	protein_coding	ornithine decarboxylase 1 [Source:HGNC Symbol;Acc:HGNC:8109]	-
ENSG00000117399	8876	8290	10551	9743	8416	10995	9639	8825	8281	9468	7562	14563	13665	11508	11976	13271	11490	11444	12534	11237	13896	9668	10649	CDC20	1	43358955	43363203	+	2038	protein_coding	cell division cycle 20 [Source:HGNC Symbol;Acc:HGNC:1723]	-
ENSG00000167996	7374	7176	9142	8584	7174	10620	8939	7985	7840	8669	6854	14709	13154	12087	12986	13836	11871	13885	13681	12210	14670	11021	11497	FTH1	11	61959718	61967660	-	2030	protein_coding	ferritin heavy chain 1 [Source:HGNC Symbol;Acc:HGNC:3976]	-
ENSG00000101210	9229	8263	11637	11173	9236	13204	12159	10969	10812	12491	9549	12579	11040	9143	9814	11262	9690	10424	10980	10244	12761	8913	9996	EEF1A2	20	63488012	63499322	-	4910	protein_coding	eukaryotic translation elongation factor 1 alpha 2 [Source:HGNC Symbol;Acc:HGNC:3192]	-
ENSG00000138095	10811	12042	15692	13422	9846	14723	12956	11484	11173	10867	9387	9540	10686	8177	9023	8768	7843	9558	10487	10786	11527	8648	7888	LRPPRC	2	43886508	43996005	-	9760	protein_coding	leucine rich pentatricopeptide repeat containing [Source:HGNC Symbol;Acc:HGNC:15714]	-
ENSG00000100097	13752	13248	15855	15659	15103	14384	12761	11958	11048	12659	9601	7806	7494	6637	6852	7287	6703	9605	9714	8940	11045	7792	8859	LGALS1	22	37675608	37679806	+	1099	protein_coding	galectin 1 [Source:HGNC Symbol;Acc:HGNC:6561]	-
ENSG00000152234	4731	4638	5991	5484	4800	6363	5810	5158	4890	5088	4200	16533	16856	13136	14341	14581	13254	15909	17353	16732	19606	13391	13495	ATP5F1A	18	46080248	46104334	-	10908	protein_coding	ATP synthase F1 subunit alpha [Source:HGNC Symbol;Acc:HGNC:823]	-
ENSG00000117450	7773	7758	9990	8672	8438	11885	10443	9825	9089	9158	7638	12672	13875	11068	11444	11911	10289	12143	12533	12140	14017	9724	9731	PRDX1	1	45511036	45523047	-	1522	protein_coding	peroxiredoxin 1 [Source:HGNC Symbol;Acc:HGNC:9352]	-
ENSG00000198840	9921	9447	13691	13671	10896	17715	14582	11825	10916	12052	11698	8560	9009	7910	9123	8969	6961	12353	9457	8707	8900	7832	7941	MT-ND3	MT	10059	10404	+	346	protein_coding	mitochondrially encoded NADH:ubiquinone oxidoreductase core subunit 3 [Source:HGNC Symbol;Acc:HGNC:7458]	-
ENSG00000170606	7823	8263	11019	9346	7042	10802	9725	8438	8270	8153	7019	12843	14045	10781	11426	11192	10162	12522	13787	13483	15069	10851	10020	HSPA4	5	133051962	133106449	+	5153	protein_coding	heat shock protein family A (Hsp70) member 4 [Source:HGNC Symbol;Acc:HGNC:5237]	-
ENSG00000145741	10135	9748	12920	12010	10905	12236	10990	9832	9122	9605	8250	11039	12426	9572	10281	10145	9106	11020	11253	11143	12124	8964	8769	BTF3	5	73498408	73505635	+	2467	protein_coding	basic transcription factor 3 [Source:HGNC Symbol;Acc:HGNC:1125]	-
ENSG00000072110	10571	9843	13469	12277	8266	12992	12203	11208	10343	11895	9253	12004	10929	9170	9963	10612	9204	9585	10049	9423	11427	8121	8344	ACTN1	14	68874143	68979440	-	10626	protein_coding	actinin alpha 1 [Source:HGNC Symbol;Acc:HGNC:163]	-
ENSG00000169813	12531	12597	16212	15134	11237	16531	14654	13292	12713	13608	11304	7928	7824	6580	7096	7011	6457	8287	8411	8161	9649	6809	6990	HNRNPF	10	43385617	43409166	-	3253	protein_coding	heterogeneous nuclear ribonucleoprotein F [Source:HGNC Symbol;Acc:HGNC:5039]	-
ENSG00000136830	6174	6013	7804	7520	6074	7907	7066	6702	6098	7200	5535	15414	14174	12373	13463	14482	12538	14222	14616	13589	16876	11579	13399	FAM129B	9	127505339	127578989	-	4629	protein_coding	family with sequence similarity 129 member B [Source:HGNC Symbol;Acc:HGNC:25282]	-
ENSG00000130816	8002	7879	10355	9480	6204	10514	9540	8097	8252	8969	7213	14822	14271	11914	12884	13134	11540	11473	11709	11130	13129	9454	9695	DNMT1	19	10133345	10231286	-	9796	protein_coding	DNA methyltransferase 1 [Source:HGNC Symbol;Acc:HGNC:2976]	-
ENSG00000160014	7140	6557	8251	7539	6000	10715	9610	8582	8499	9265	7645	15162	13903	11710	12733	13583	11926	12067	12233	11436	14330	9623	10463	CALM3	19	46601074	46610793	+	3667	protein_coding	calmodulin 3 [Source:HGNC Symbol;Acc:HGNC:1449]	-
ENSG00000145632	3479	3550	4262	3642	3132	5686	5233	4465	4383	4523	3843	17892	18730	14626	16042	15783	13951	16492	16883	16371	19046	13638	13300	PLK2	5	58453982	58460260	-	4768	protein_coding	polo like kinase 2 [Source:HGNC Symbol;Acc:HGNC:19699]	-
ENSG00000197451	7473	7534	9044	8635	7078	9913	8395	7606	6985	8190	6519	13954	14221	11714	13421	13196	11484	12916	12567	11851	14468	10374	11409	HNRNPAB	5	178204507	178211163	+	2144	protein_coding	heterogeneous nuclear ribonucleoprotein A/B [Source:HGNC Symbol;Acc:HGNC:5034]	-
ENSG00000197728	11072	10853	14430	12257	12871	13496	12123	10824	10014	10242	8671	10055	11073	8790	9132	9772	8301	10276	9454	8468	10419	6962	7544	RPS26	12	56041351	56044697	+	2053	protein_coding	ribosomal protein S26 [Source:HGNC Symbol;Acc:HGNC:10414]	-
ENSG00000146701	8920	8251	11331	10165	9245	10892	9885	8813	8392	9258	7794	12213	11874	9484	10275	11228	9372	11562	12496	11107	13975	9590	10335	MDH2	7	76048051	76067508	+	3641	protein_coding	malate dehydrogenase 2 [Source:HGNC Symbol;Acc:HGNC:6971]	-
ENSG00000117143	5977	6304	8431	7623	6323	9345	8523	8238	7191	7798	6511	14033	15444	11927	12792	12205	10956	12666	13617	14125	15020	10708	10478	UAP1	1	162561506	162599842	+	3437	protein_coding	UDP-N-acetylglucosamine pyrophosphorylase 1 [Source:HGNC Symbol;Acc:HGNC:12457]	-
ENSG00000099194	6424	6635	9864	8897	4867	10776	9726	8625	8338	8768	7306	12407	12862	10667	11236	11824	10350	13347	13719	13292	14869	10676	10365	SCD	10	100347124	100364834	+	5362	protein_coding	stearoyl-CoA desaturase [Source:HGNC Symbol;Acc:HGNC:10571]	-
ENSG00000116560	8580	8188	10037	8786	7216	9123	8263	7163	7105	7328	6398	12454	13186	10490	11896	11390	10149	13115	13331	13207	15214	11304	11054	SFPQ	1	35176378	35193148	-	7426	protein_coding	splicing factor proline and glutamine rich [Source:HGNC Symbol;Acc:HGNC:10774]	-
ENSG00000130741	7376	7817	10370	8877	6537	11211	10184	8816	8530	8713	7728	11842	13215	10133	11216	10954	9708	11823	12650	12204	13495	9863	9154	EIF2S3	X	24054716	24077971	+	3472	protein_coding	eukaryotic translation initiation factor 2 subunit gamma [Source:HGNC Symbol;Acc:HGNC:3267]	-
ENSG00000071127	9852	9391	12402	11161	9080	13858	12703	11385	10677	11631	9350	11714	11084	9055	9788	10578	9050	8335	8724	8168	10019	6681	7345	WDR1	4	10074339	10116949	-	7827	protein_coding	WD repeat domain 1 [Source:HGNC Symbol;Acc:HGNC:12754]	-
ENSG00000140575	9889	10285	14185	12213	6506	14310	12978	11500	11201	10843	9413	9747	10221	8334	8891	8632	7538	9337	10235	9720	10687	7876	7415	IQGAP1	15	90388218	90502243	+	11535	protein_coding	IQ motif containing GTPase activating protein 1 [Source:HGNC Symbol;Acc:HGNC:6110]	-
ENSG00000213719	9687	9684	12818	11983	10636	12191	11268	10156	9508	10429	8375	10450	10605	8398	9077	9644	8634	10198	10289	9586	11412	8068	8761	CLIC1	6	31730581	31739763	-	1942	protein_coding	chloride intracellular channel 1 [Source:HGNC Symbol;Acc:HGNC:2062]	-
ENSG00000135829	7765	8304	10592	9725	6878	10703	9803	8479	8331	8396	6879	12357	13207	10351	11577	10539	9859	11961	12539	11850	13005	9437	9303	DHX9	1	182839369	182887751	+	5645	protein_coding	DExH-box helicase 9 [Source:HGNC Symbol;Acc:HGNC:2750]	-
ENSG00000163902	8252	8646	10828	9708	8372	11772	10165	9306	8799	9908	7773	10911	11374	9275	9846	10122	8852	11229	11981	11335	13317	9498	9911	RPN1	3	128619970	128681075	-	3992	protein_coding	ribophorin I [Source:HGNC Symbol;Acc:HGNC:10381]	-
ENSG00000132361	8166	7550	9447	8869	6239	9736	8721	7806	7501	9057	6652	13484	12830	10825	11603	12682	10708	11970	11584	11024	13632	9807	11232	CLUH	17	2689386	2712663	-	6900	protein_coding	clustered mitochondria homolog [Source:HGNC Symbol;Acc:HGNC:29094]	-
ENSG00000137076	12750	12342	16839	15564	9077	16571	15290	13883	13626	14444	11037	7242	6727	5816	6186	6341	5556	6905	7294	6744	7681	5586	5940	TLN1	9	35696948	35732395	-	10076	protein_coding	talin 1 [Source:HGNC Symbol;Acc:HGNC:11845]	-
ENSG00000096433	8943	8518	12157	10968	5234	10586	9626	9071	8611	9620	7422	11417	9623	8539	9532	9438	8352	12060	12178	11761	13570	10030	10572	ITPR3	6	33620365	33696574	+	9870	protein_coding	inositol 1,4,5-trisphosphate receptor type 3 [Source:HGNC Symbol;Acc:HGNC:6182]	-
ENSG00000124422	9745	9564	12261	10713	6727	12467	11467	9942	9786	10551	8561	10444	10132	8653	9098	9650	8693	9982	10573	9969	11639	8298	8617	USP22	17	20999593	21043760	-	6808	protein_coding	ubiquitin specific peptidase 22 [Source:HGNC Symbol;Acc:HGNC:12621]	-
ENSG00000221983	7909	7386	9370	8838	8733	9485	8234	7810	7340	8124	6201	13097	13248	10637	11163	12122	10801	11204	11909	10620	13540	9264	10152	UBA52	19	18571730	18577550	+	4306	protein_coding	ubiquitin A-52 residue ribosomal protein fusion product 1 [Source:HGNC Symbol;Acc:HGNC:12458]	-
ENSG00000106153	10416	10125	12700	12058	11466	11936	10701	10327	9201	10358	7978	10176	9836	8125	8958	9552	8102	9282	9629	9086	11071	7427	8371	CHCHD2	7	56101569	56106576	-	1132	protein_coding	coiled-coil-helix-coiled-coil-helix domain containing 2 [Source:HGNC Symbol;Acc:HGNC:21645]	-
ENSG00000120694	7210	7801	10466	9092	6612	10453	9662	8496	7995	8023	6933	13037	13823	10956	11780	11213	10234	10441	11424	11319	12180	9071	8360	HSPH1	13	31134974	31162388	-	8390	protein_coding	heat shock protein family H (Hsp110) member 1 [Source:HGNC Symbol;Acc:HGNC:16969]	-
ENSG00000188846	8667	8653	11838	10529	9455	11148	9885	8697	7905	8585	7185	11787	12159	9813	10387	10730	9702	9945	10622	9866	11510	8370	8595	RPL14	3	40457292	40468587	+	8626	protein_coding	ribosomal protein L14 [Source:HGNC Symbol;Acc:HGNC:10305]	-
ENSG00000072778	6837	6248	7598	7499	5468	9236	8297	6820	6359	8020	6451	15283	14127	11917	13809	13591	12287	12092	10962	10138	11989	9450	10216	ACADVL	17	7217125	7225273	+	4865	protein_coding	acyl-CoA dehydrogenase very long chain [Source:HGNC Symbol;Acc:HGNC:92]	-
ENSG00000125691	3513	3528	4709	4140	4232	4776	4336	3830	3555	3513	3057	15960	17150	13965	15194	14959	12870	16042	16409	15436	17687	12567	12683	RPL23	17	38847865	38853843	-	5979	protein_coding	ribosomal protein L23 [Source:HGNC Symbol;Acc:HGNC:10316]	-
ENSG00000124207	7258	7325	9613	8279	6367	10810	9377	8349	8197	8212	7067	11526	13277	9822	10613	10130	9009	11176	12401	12895	13437	9656	8938	CSE1L	20	49046246	49096960	+	3800	protein_coding	chromosome segregation 1 like [Source:HGNC Symbol;Acc:HGNC:2431]	-
ENSG00000010292	4894	4899	6546	5796	4097	6954	6134	5450	5249	5659	4709	15761	16173	12967	14074	14028	12607	13106	13918	13318	15208	11123	10814	NCAPD2	12	6493356	6531955	+	6487	protein_coding	non-SMC condensin I complex subunit D2 [Source:HGNC Symbol;Acc:HGNC:24305]	-
ENSG00000144713	7232	7113	9194	8526	7886	9963	8438	8061	7204	7996	6095	12682	13373	10635	11635	11979	10108	11211	11715	10755	12528	9020	9297	RPL32	3	12834485	12841588	-	3720	protein_coding	ribosomal protein L32 [Source:HGNC Symbol;Acc:HGNC:10336]	-
ENSG00000175216	8734	9011	11916	10389	6144	12084	10885	9487	9520	9277	7970	10720	11168	8898	9781	8944	8357	9893	10666	10658	11104	8332	7726	CKAP5	11	46743048	46846308	-	8538	protein_coding	cytoskeleton associated protein 5 [Source:HGNC Symbol;Acc:HGNC:28959]	-
ENSG00000101057	6786	6406	8043	7422	5939	9325	8287	7611	7324	8277	6460	13358	12705	10415	11287	12200	10354	11899	12155	11412	13597	9707	10414	MYBL2	20	43667019	43716496	+	2777	protein_coding	MYB proto-oncogene like 2 [Source:HGNC Symbol;Acc:HGNC:7548]	MYB
ENSG00000131469	3447	3322	4342	4083	3959	4874	3899	3851	3411	3737	3027	16001	16924	13955	14608	15520	14283	15194	15640	14285	17413	12341	13094	RPL27	17	42998273	43002959	+	2026	protein_coding	ribosomal protein L27 [Source:HGNC Symbol;Acc:HGNC:10328]	-
ENSG00000170759	7011	7390	9699	8250	5172	10504	9660	8404	8064	7952	7002	12370	13284	10359	11967	11051	9922	10540	11052	11400	11867	8914	8088	KIF5B	10	32009010	32056431	-	5877	protein_coding	kinesin family member 5B [Source:HGNC Symbol;Acc:HGNC:6324]	-
ENSG00000175592	13282	12064	16238	14998	11128	17681	15881	14161	13776	15697	12462	6119	5990	4864	5335	5649	4610	4986	5301	4832	5898	4169	4547	FOSL1	11	65892049	65900573	-	1887	protein_coding	FOS like 1, AP-1 transcription factor subunit [Source:HGNC Symbol;Acc:HGNC:13718]	TF_bZIP
ENSG00000090621	7973	7894	10246	8615	7205	10595	9477	8361	8316	8895	7175	11577	12052	9184	10311	10440	8583	10514	11073	10678	12013	8732	9062	PABPC4	1	39560816	39576790	-	6782	protein_coding	poly(A) binding protein cytoplasmic 4 [Source:HGNC Symbol;Acc:HGNC:8557]	-
ENSG00000067560	7690	7853	10171	9052	7656	10878	9698	8631	8371	8457	7115	10916	12127	9147	9983	9721	8761	10652	11231	11216	12161	8642	8504	RHOA	3	49359145	49412998	-	2582	protein_coding	ras homolog family member A [Source:HGNC Symbol;Acc:HGNC:667]	-
ENSG00000145907	6383	6610	8956	7399	5593	10157	9450	8389	7930	8063	6718	11922	13067	10049	11472	10675	9653	11066	11891	11985	12703	9581	8906	G3BP1	5	151771045	151812785	+	12406	protein_coding	G3BP stress granule assembly factor 1 [Source:HGNC Symbol;Acc:HGNC:30292]	-
ENSG00000167986	8545	8752	11180	10275	6970	10829	9485	8639	8118	8893	7462	10449	10159	8360	9040	9394	8209	10575	10918	10436	12494	8615	8995	DDB1	11	61299451	61342596	-	13950	protein_coding	damage specific DNA binding protein 1 [Source:HGNC Symbol;Acc:HGNC:2717]	-
ENSG00000189403	7677	7597	9981	9000	7400	10475	9418	8187	7626	7816	6845	10090	12236	8957	10121	9809	8620	11402	11185	11342	12268	9476	8333	HMGB1	13	30456704	30617597	-	7723	protein_coding	high mobility group box 1 [Source:HGNC Symbol;Acc:HGNC:4983]	HMG
ENSG00000156261	6003	6486	8227	7296	6333	8120	6956	6539	6057	6401	5406	12318	13591	10629	10969	10580	9689	12600	13448	13114	14541	10390	10144	CCT8	21	29055805	29073797	-	3341	protein_coding	chaperonin containing TCP1 subunit 8 [Source:HGNC Symbol;Acc:HGNC:1623]	-
ENSG00000114391	9187	9470	11863	11123	11321	12031	10767	9654	8718	9501	7834	8728	10030	7776	8933	8433	7692	9643	9082	8864	10132	7394	7651	RPL24	3	101681091	101686782	-	2682	protein_coding	ribosomal protein L24 [Source:HGNC Symbol;Acc:HGNC:10325]	-
ENSG00000150938	11234	11505	15692	14137	7928	16972	15786	14234	13624	14112	11622	5932	5954	5016	5426	5486	4609	6229	6344	6330	7147	5138	5304	CRIM1	2	36355926	36551135	+	7122	protein_coding	cysteine rich transmembrane BMP regulator 1 [Source:HGNC Symbol;Acc:HGNC:2359]	-
ENSG00000115524	9464	9582	12275	10967	7371	12517	11244	9701	9479	9354	8487	9128	9665	7597	8551	8212	7137	9441	9938	9947	10684	7758	7261	SF3B1	2	197389784	197435091	-	9164	protein_coding	splicing factor 3b subunit 1 [Source:HGNC Symbol;Acc:HGNC:10768]	-
ENSG00000198467	12693	11982	15696	16064	14079	18551	16121	14373	13816	16014	12051	5165	4799	4256	4694	4691	4264	4713	4421	3972	4756	3486	3986	TPM2	9	35681992	35690121	-	3248	protein_coding	tropomyosin 2 [Source:HGNC Symbol;Acc:HGNC:12011]	-
ENSG00000166913	7686	7866	10300	8969	7164	10692	9627	8255	7779	8256	7150	11046	12026	9321	10472	10095	8732	9617	10508	10703	11464	8509	8222	YWHAB	20	44885676	44908532	+	7933	protein_coding	tyrosine 3-monooxygenase/tryptophan 5-monooxygenase activation protein beta [Source:HGNC Symbol;Acc:HGNC:12849]	-
ENSG00000082898	6955	7488	9902	8427	5434	10350	9095	7954	7784	7459	6998	11591	12349	9510	10860	10064	8975	10848	11325	11419	12207	9261	8077	XPO1	2	61477849	61538626	-	11708	protein_coding	exportin 1 [Source:HGNC Symbol;Acc:HGNC:12825]	-
ENSG00000152291	11155	11406	15270	13811	7968	15210	13417	11926	11608	12003	9910	7929	8075	6502	7119	6961	6095	6525	6432	6712	7446	5684	5096	TGOLN2	2	85318020	85328425	-	7081	protein_coding	trans-golgi network protein 2 [Source:HGNC Symbol;Acc:HGNC:15450]	-
ENSG00000197081	12908	12942	20820	19211	8898	15949	13428	13093	12716	12647	10457	5546	5346	4853	5131	5188	4259	5278	5506	5351	5535	4464	4467	IGF2R	6	159969099	160113507	+	17843	protein_coding	insulin like growth factor 2 receptor [Source:HGNC Symbol;Acc:HGNC:5467]	-
ENSG00000089154	10399	10301	13533	12358	7421	14022	12742	11505	10756	12163	9468	8273	7534	6590	6974	7104	6260	8143	8241	7851	8949	6469	6827	GCN1	12	120127203	120194710	-	9654	protein_coding	GCN1, eIF2 alpha kinase activator homolog [Source:HGNC Symbol;Acc:HGNC:4199]	-
ENSG00000100664	7233	7720	10212	9002	6545	10031	8903	7960	7515	7790	6466	11874	12923	9783	11439	10519	9243	9874	10607	10457	11548	8324	7734	EIF5	14	103333544	103345025	+	8505	protein_coding	eukaryotic translation initiation factor 5 [Source:HGNC Symbol;Acc:HGNC:3299]	-
ENSG00000112081	7063	7293	9243	7766	7416	9896	8379	7406	7081	7454	6208	11381	12906	9837	10909	10305	9617	10777	11178	11208	12049	8920	8522	SRSF3	6	36594353	36605600	+	7118	protein_coding	serine and arginine rich splicing factor 3 [Source:HGNC Symbol;Acc:HGNC:10785]	-
ENSG00000198830	7955	7946	10003	9489	8132	11697	9880	8667	8673	9146	7302	10973	11445	8961	9802	9793	8880	9286	9269	9180	10347	7939	7493	HMGN2	1	26472450	26475972	+	2509	protein_coding	high mobility group nucleosomal binding domain 2 [Source:HGNC Symbol;Acc:HGNC:4986]	-
ENSG00000172115	9353	9607	12352	11576	9886	12260	11092	9681	8681	9169	7787	8811	10084	8011	8970	8028	7663	8173	8516	8394	9536	7027	6702	CYCS	7	25120091	25125361	-	4457	protein_coding	cytochrome c, somatic [Source:HGNC Symbol;Acc:HGNC:19986]	-
ENSG00000196141	10556	10633	14075	12649	9467	15173	13891	12237	11428	12118	10173	7147	7522	6114	6693	6618	5302	6834	6808	7054	7681	5658	5365	SPATS2L	2	200305881	200482263	+	10437	protein_coding	spermatogenesis associated serine rich 2 like [Source:HGNC Symbol;Acc:HGNC:24574]	-
ENSG00000101444	6255	5999	7986	7313	5839	7926	7326	6783	6448	6614	5338	13354	13007	10440	11214	12199	10674	11169	11650	11173	13497	9124	9858	AHCY	20	34280268	34311802	-	3894	protein_coding	adenosylhomocysteinase [Source:HGNC Symbol;Acc:HGNC:343]	-
ENSG00000104738	7122	6854	9214	8109	5668	9473	8117	7102	6884	7391	6049	11701	12134	9673	10640	10751	9478	11096	11327	11234	12561	8968	9164	MCM4	8	47960185	47978160	+	6973	protein_coding	minichromosome maintenance complex component 4 [Source:HGNC Symbol;Acc:HGNC:6947]	-
ENSG00000088832	12470	12391	16650	14988	12331	17376	15623	14030	13370	14264	11727	4862	5509	4093	4557	4720	4092	4747	4903	4807	5438	3913	3828	FKBP1A	20	1368978	1393172	-	2577	protein_coding	FK506 binding protein 1A [Source:HGNC Symbol;Acc:HGNC:3711]	-
ENSG00000105323	7062	6907	8801	8369	5172	8693	7559	6920	6696	7483	5858	12288	11781	10002	11343	11414	9929	11208	11402	10473	12531	9206	9517	HNRNPUL1	19	41262496	41307598	+	6543	protein_coding	heterogeneous nuclear ribonucleoprotein U like 1 [Source:HGNC Symbol;Acc:HGNC:17011]	-
ENSG00000101361	7103	6492	8645	7887	6737	10433	9284	7841	7273	8199	6707	11294	12099	9800	10691	10066	9121	10608	10295	9918	11648	8365	8324	NOP56	20	2652145	2658393	+	5398	protein_coding	NOP56 ribonucleoprotein [Source:HGNC Symbol;Acc:HGNC:15911]	-
ENSG00000178952	7667	7184	9516	9042	7702	9994	8401	7935	7353	8553	6593	10888	10453	8721	9087	10112	8600	10535	10574	10006	11980	8203	9498	TUFM	16	28842411	28846408	-	2271	protein_coding	Tu translation elongation factor, mitochondrial [Source:HGNC Symbol;Acc:HGNC:12420]	-
ENSG00000044115	8745	8357	10923	9821	7367	12358	10868	9694	9176	9783	7685	9517	9901	8129	8529	8584	7732	8747	9208	8659	10061	7257	7154	CTNNA1	5	138610967	138935034	+	8830	protein_coding	catenin alpha 1 [Source:HGNC Symbol;Acc:HGNC:2509]	-
ENSG00000085063	15520	16042	21866	20121	15961	20733	18620	17162	15557	16391	13644	1716	1842	1492	1566	1624	1431	1099	1251	1143	1275	938	813	CD59	11	33703010	33736491	-	10358	protein_coding	CD59 molecule (CD59 blood group) [Source:HGNC Symbol;Acc:HGNC:1689]	-
ENSG00000117395	8924	8727	11467	10392	9675	10057	8604	8052	7523	8239	6640	10848	11410	8878	10029	9387	8125	8343	8506	8567	9969	6821	7063	EBNA1BP2	1	43164175	43270936	-	3561	protein_coding	EBNA1 binding protein 2 [Source:HGNC Symbol;Acc:HGNC:15531]	-
ENSG00000117298	7943	7715	10183	8971	6650	11256	10012	9378	9053	9886	7498	10191	8996	8052	8479	9209	7926	9389	9738	8791	10693	7792	8185	ECE1	1	21217247	21345572	-	7333	protein_coding	endothelin converting enzyme 1 [Source:HGNC Symbol;Acc:HGNC:3146]	-
ENSG00000188976	9100	8630	11325	10802	8283	10932	9964	9130	8312	9745	7831	9535	8927	7577	8106	8678	7601	8674	9024	8163	9925	7351	8147	NOC2L	1	944204	959309	-	5539	protein_coding	NOC2 like nucleolar associated transcriptional repressor [Source:HGNC Symbol;Acc:HGNC:24517]	-
ENSG00000117632	6793	6647	8485	7622	6686	10091	9226	7745	7464	7537	6657	10773	12399	8794	9822	9744	8450	10097	10705	10822	11587	8915	7861	STMN1	1	25884181	25906991	-	6261	protein_coding	stathmin 1 [Source:HGNC Symbol;Acc:HGNC:6510]	-
ENSG00000176014	6282	5936	7937	7412	6077	8977	8205	7601	7036	7981	6262	13059	12208	10015	10675	11461	10160	9631	10145	9642	11770	7687	8689	TUBB6	18	12307669	12344320	+	4117	protein_coding	tubulin beta 6 class V [Source:HGNC Symbol;Acc:HGNC:20776]	-
ENSG00000139289	10378	9909	13803	11970	9305	13719	11817	10920	10405	11127	9006	7036	7568	6004	6531	6377	5664	7381	7623	7569	8262	6261	5819	PHLDA1	12	76025447	76033932	-	8069	protein_coding	pleckstrin homology like domain family A member 1 [Source:HGNC Symbol;Acc:HGNC:8933]	-
ENSG00000083312	7151	7667	10208	8954	4979	9860	8732	7934	7636	7237	6524	10699	11845	8998	10299	9502	8591	9306	10382	10955	11159	8284	7395	TNPO1	5	72816312	72916733	+	11977	protein_coding	transportin 1 [Source:HGNC Symbol;Acc:HGNC:6401]	-
ENSG00000155660	8770	8887	12119	10904	8463	12645	11274	10013	9503	10118	8301	7706	8177	6463	7104	7147	6237	8275	9139	8496	10155	6940	7098	PDIA4	7	149003062	149028641	-	3277	protein_coding	protein disulfide isomerase family A member 4 [Source:HGNC Symbol;Acc:HGNC:30167]	-
ENSG00000168066	9345	8722	11244	10206	7155	11898	10799	9450	9344	10556	8105	8798	8744	7113	7523	8330	7150	8150	8722	8238	9616	6855	7346	SF1	11	64764606	64778786	-	5972	protein_coding	splicing factor 1 [Source:HGNC Symbol;Acc:HGNC:12950]	-
ENSG00000134057	5950	6110	7972	7106	5764	8518	7654	6777	6481	6753	5597	12810	13770	10695	11255	11091	10223	9863	10485	10294	11331	8244	8096	CCNB1	5	69167010	69178245	+	2558	protein_coding	cyclin B1 [Source:HGNC Symbol;Acc:HGNC:1579]	-
ENSG00000107798	5423	5858	8799	7500	4769	9245	8647	7939	7408	7171	6290	11576	12738	9792	10236	10301	8998	9696	10689	10826	11895	8639	7633	LIPA	10	89213569	89414557	-	4910	protein_coding	lipase A, lysosomal acid type [Source:HGNC Symbol;Acc:HGNC:6617]	-
ENSG00000161203	8666	8355	11295	10339	8492	12015	10765	9971	9468	10316	8229	8455	7886	6553	6791	7489	6558	8242	8837	8374	9867	7163	7641	AP2M1	3	184174689	184184091	+	4756	protein_coding	adaptor related protein complex 2 subunit mu 1 [Source:HGNC Symbol;Acc:HGNC:564]	-
ENSG00000175550	12976	12815	15334	15388	13821	16034	13025	12451	11712	14266	10581	4784	4663	4175	4653	4932	4243	4535	4227	3808	5003	3404	4523	DRAP1	11	65919257	65921561	+	1737	protein_coding	DR1 associated protein 1 [Source:HGNC Symbol;Acc:HGNC:3019]	-
ENSG00000159140	6483	6671	8850	7416	4246	8650	7344	6822	6804	6543	5593	11403	12246	9615	10420	10073	9160	10834	11240	11112	11739	9117	8730	SON	21	33542618	33577481	+	13172	protein_coding	SON DNA binding protein [Source:HGNC Symbol;Acc:HGNC:11183]	-
ENSG00000114942	6686	6642	8999	8297	7646	9508	8345	7561	6819	7322	6248	10719	11522	9148	10116	9497	8627	10099	10295	9901	11143	8023	7881	EEF1B2	2	206159585	206162928	+	1915	protein_coding	eukaryotic translation elongation factor 1 beta 2 [Source:HGNC Symbol;Acc:HGNC:3208]	-
ENSG00000067057	10960	10105	13755	13141	9325	14935	13824	12560	11872	13447	10381	6227	5615	4855	5476	5658	4909	5895	5664	5470	6691	4770	5251	PFKP	10	3066333	3137712	+	4836	protein_coding	phosphofructokinase, platelet [Source:HGNC Symbol;Acc:HGNC:8878]	-
ENSG00000110700	7804	8404	10234	9260	9037	10301	8739	7310	7125	7683	6356	9062	11414	8745	9623	9244	8339	9589	9189	8378	10186	7463	7261	RPS13	11	17074389	17077787	-	2186	protein_coding	ribosomal protein S13 [Source:HGNC Symbol;Acc:HGNC:10386]	-
ENSG00000144136	7279	7708	11387	10142	6574	9020	8200	7437	7062	7499	6749	10355	10982	8748	9328	9278	8240	9035	9580	9745	10672	7869	7498	SLC20A1	2	112645857	112663827	+	5577	protein_coding	solute carrier family 20 member 1 [Source:HGNC Symbol;Acc:HGNC:10946]	-
ENSG00000086061	9197	9531	12421	10845	9125	12946	11597	10119	9413	9927	8717	7555	8419	6525	7027	7096	6175	7602	8013	7404	8306	5991	5908	DNAJA1	9	33025211	33039907	+	2730	protein_coding	DnaJ heat shock protein family (Hsp40) member A1 [Source:HGNC Symbol;Acc:HGNC:5229]	-
ENSG00000118181	8429	8790	10570	10619	9644	11206	9533	8701	7951	9197	7320	7784	9505	7618	8651	8272	7462	8874	8330	7611	9237	7065	7310	RPS25	11	119015712	119018691	-	1477	protein_coding	ribosomal protein S25 [Source:HGNC Symbol;Acc:HGNC:10413]	-
ENSG00000146223	7244	7757	10657	9228	6731	9877	9001	7834	7347	7815	6573	9949	10469	8323	8872	8639	8158	9487	9685	9879	10936	7863	7285	RPL7L1	6	42879618	42889925	+	7809	protein_coding	ribosomal protein L7 like 1 [Source:HGNC Symbol;Acc:HGNC:21370]	-
ENSG00000148180	3733	3622	4609	4242	3520	5523	5084	4393	4423	4836	3857	15223	14481	12703	12466	15367	12631	11947	12199	10959	13559	9806	10424	GSN	9	121207794	121332843	+	11018	protein_coding	gelsolin [Source:HGNC Symbol;Acc:HGNC:4620]	-
ENSG00000168610	6545	6413	8335	7292	5035	9845	8737	7629	7390	8106	6501	11010	11751	9450	9968	10662	9297	9467	9880	9315	10896	7764	7813	STAT3	17	42313324	42388568	-	8812	protein_coding	signal transducer and activator of transcription 3 [Source:HGNC Symbol;Acc:HGNC:11364]	STAT
ENSG00000135316	6043	6249	8287	7471	5222	8062	7469	6500	6402	6118	5311	10748	12485	9280	10690	9563	8804	11106	11539	11734	12434	9171	8309	SYNCRIP	6	85607785	85643792	-	8205	protein_coding	synaptotagmin binding cytoplasmic RNA interacting protein [Source:HGNC Symbol;Acc:HGNC:16918]	-
ENSG00000105974	12354	12586	15096	13234	10796	18331	16726	15067	14513	14712	12540	4463	4700	3715	3924	3703	3468	3146	3326	3321	3653	2534	2578	CAV1	7	116524785	116561184	+	4082	protein_coding	caveolin 1 [Source:HGNC Symbol;Acc:HGNC:1527]	-
ENSG00000233927	7579	6774	8586	7965	8477	8630	7074	6790	6105	7424	5524	11836	11106	9274	9926	11318	9740	9873	8976	8215	10553	7078	8331	RPS28	19	8321158	8323340	+	2119	protein_coding	ribosomal protein S28 [Source:HGNC Symbol;Acc:HGNC:10418]	-
ENSG00000128595	8732	9211	13162	11306	7359	12619	11641	10331	9788	9725	8456	7271	8338	6345	6729	6969	5830	7335	7836	7749	8591	6140	5675	CALU	7	128739292	128771807	+	4537	protein_coding	calumenin [Source:HGNC Symbol;Acc:HGNC:1458]	-
ENSG00000166226	9250	9455	12937	11370	9350	12227	10772	9998	9134	9381	8102	7726	8337	6246	7100	6571	6048	7177	7576	7297	8569	6073	5759	CCT2	12	69585334	69601570	+	4322	protein_coding	chaperonin containing TCP1 subunit 2 [Source:HGNC Symbol;Acc:HGNC:1615]	-
ENSG00000104824	8763	8217	10626	9972	6923	13129	11492	9879	9624	11079	9155	8426	7939	6926	7635	7364	6631	7348	7311	7051	8261	5997	6544	HNRNPL	19	38836388	38852347	-	6821	protein_coding	heterogeneous nuclear ribonucleoprotein L [Source:HGNC Symbol;Acc:HGNC:5045]	-
ENSG00000103335	5120	4488	5808	5308	3103	6610	5937	5360	5493	6357	4629	14981	12880	11220	12409	13545	11254	10737	10535	9846	12247	8619	9750	PIEZO1	16	88715338	88785220	-	11292	protein_coding	piezo type mechanosensitive ion channel component 1 [Source:HGNC Symbol;Acc:HGNC:28993]	-
ENSG00000108829	6187	5790	7737	7372	5431	8242	7461	6748	6377	6844	5727	11655	11214	9424	9979	10558	9397	9960	10820	9925	11591	8176	8662	LRRC59	17	50375059	50397553	-	4570	protein_coding	leucine rich repeat containing 59 [Source:HGNC Symbol;Acc:HGNC:28817]	-
ENSG00000047849	6440	6290	8127	7688	4797	9265	8133	7453	7213	7646	6356	10593	10149	8566	9537	9334	8487	9909	10458	10096	11468	8376	8700	MAP4	3	47850690	48089272	-	14943	protein_coding	microtubule associated protein 4 [Source:HGNC Symbol;Acc:HGNC:6862]	-
ENSG00000183853	6591	6501	8502	7859	4095	11277	9805	9033	8808	9240	7596	9875	9493	8278	8722	9268	8077	9012	9140	8647	9960	7321	7331	KIRREL1	1	157993273	158100262	+	7872	protein_coding	kirre like nephrin family adhesion molecule 1 [Source:HGNC Symbol;Acc:HGNC:15734]	-
ENSG00000110713	10321	11128	14371	12551	7888	14100	12620	11595	11465	11326	9580	6215	6186	5105	5322	5298	4777	5798	6305	6189	6666	4855	4706	NUP98	11	3671083	3797792	-	9905	protein_coding	nucleoporin 98 [Source:HGNC Symbol;Acc:HGNC:8068]	-
ENSG00000100201	8417	8482	10710	9481	5565	12292	11316	9857	9161	9813	8542	8615	8812	7099	8082	7378	7032	7905	7577	7582	8085	6299	5977	DDX17	22	38483440	38507660	-	9995	protein_coding	DEAD-box helicase 17 [Source:HGNC Symbol;Acc:HGNC:2740]	-
ENSG00000075785	8442	8165	11124	10008	7317	11041	9710	8705	8420	8928	7394	8471	8754	6796	7433	7685	6551	8543	8712	8309	9756	6788	6623	RAB7A	3	128726122	128814796	+	2717	protein_coding	RAB7A, member RAS oncogene family [Source:HGNC Symbol;Acc:HGNC:9788]	-
ENSG00000164880	8197	7494	9575	8718	6289	9896	9012	8041	7848	9221	6857	9980	9020	7579	8212	9036	7707	8382	8759	8294	10347	6898	7703	INTS1	7	1470277	1504367	-	9062	protein_coding	integrator complex subunit 1 [Source:HGNC Symbol;Acc:HGNC:24555]	-
ENSG00000204463	10515	10010	13363	12361	8522	12458	11431	10102	10062	11152	8812	6988	6376	5619	5929	6359	5472	6397	6473	5990	7178	5017	5716	BAG6	6	31639028	31652705	-	5310	protein_coding	BCL2 associated athanogene 6 [Source:HGNC Symbol;Acc:HGNC:13919]	-
ENSG00000102317	11041	11353	14122	12444	10674	11514	10211	8437	8043	9053	7591	7970	9199	6532	8098	7719	6766	5228	5047	5105	6233	4634	4384	RBM3	X	48574449	48579066	+	3731	protein_coding	RNA binding motif protein 3 [Source:HGNC Symbol;Acc:HGNC:9900]	-
ENSG00000104904	7708	7567	9316	8866	8832	9395	8485	7526	7329	7817	6270	8970	9158	7517	7846	8772	7147	8739	9560	9019	10493	7203	7740	OAZ1	19	2269509	2273490	+	3436	protein_coding	ornithine decarboxylase antizyme 1 [Source:HGNC Symbol;Acc:HGNC:8095]	-
ENSG00000102265	4689	4427	6079	5283	5143	5038	4675	3949	3798	4153	3382	13879	13337	11616	11818	13135	11290	11274	11658	10513	13050	8946	9939	TIMP1	X	47582313	47586789	+	1541	protein_coding	TIMP metallopeptidase inhibitor 1 [Source:HGNC Symbol;Acc:HGNC:11820]	-
ENSG00000133112	5852	5669	7583	6823	6578	8165	7199	6327	6059	6050	5382	10129	13145	9421	10620	9835	8843	10208	10102	10184	11131	8429	7327	TPT1	13	45333471	45341370	-	7269	protein_coding	tumor protein, translationally-controlled 1 [Source:HGNC Symbol;Acc:HGNC:12022]	-
ENSG00000130175	6930	6564	8627	7854	6629	8994	7790	7205	6890	7766	6206	10366	9420	8164	8529	9584	7992	9672	9479	9034	10941	7770	8641	PRKCSH	19	11435288	11450968	+	5166	protein_coding	protein kinase C substrate 80K-H [Source:HGNC Symbol;Acc:HGNC:9411]	-
ENSG00000134013	3703	3721	4697	4408	3085	6695	6031	5643	5320	6019	4731	14241	12704	10982	11620	12648	10583	10740	11149	10429	12903	8878	9957	LOXL2	8	23297189	23425328	-	5707	protein_coding	lysyl oxidase like 2 [Source:HGNC Symbol;Acc:HGNC:6666]	-
ENSG00000169715	2991	3015	4257	4170	3609	4377	3969	3687	3422	3399	2920	14355	15452	12491	13498	14496	12414	13431	12470	11093	13049	8816	9398	MT1E	16	56625475	56627112	+	1052	protein_coding	metallothionein 1E [Source:HGNC Symbol;Acc:HGNC:7397]	-
ENSG00000057608	4493	4626	5926	5270	4195	6541	5788	5063	5142	4860	4230	12098	13394	10122	11185	11102	9845	11532	11955	11717	13216	9457	8751	GDI2	10	5765223	5842132	-	4033	protein_coding	GDP dissociation inhibitor 2 [Source:HGNC Symbol;Acc:HGNC:4227]	-
ENSG00000084623	8047	8175	10980	10232	8564	10722	9545	8497	8079	9078	7378	8122	8053	6714	7160	7538	6746	7674	8146	7965	9481	6339	6731	EIF3I	1	32221928	32231604	+	1725	protein_coding	eukaryotic translation initiation factor 3 subunit I [Source:HGNC Symbol;Acc:HGNC:3272]	-
ENSG00000164889	13119	12488	16157	15042	9958	14826	12727	11677	10752	12856	9856	4799	4305	3658	4165	4406	3649	4170	4019	3759	5007	3647	3948	SLC4A2	7	151057210	151076527	+	7590	protein_coding	solute carrier family 4 member 2 [Source:HGNC Symbol;Acc:HGNC:11028]	-
ENSG00000150687	14404	14808	19555	17669	13230	17541	15280	13798	13141	13415	11432	2256	2469	1996	2090	2085	2014	1998	2099	2020	2321	1642	1626	PRSS23	11	86791059	86952910	+	11725	protein_coding	serine protease 23 [Source:HGNC Symbol;Acc:HGNC:14370]	-
ENSG00000100401	7225	6686	9098	8136	6829	9248	8201	7334	6991	7861	6312	10858	10142	8567	9330	9634	8762	8125	8313	7701	9279	6770	7257	RANGAP1	22	41245611	41286251	-	5348	protein_coding	Ran GTPase activating protein 1 [Source:HGNC Symbol;Acc:HGNC:9854]	-
ENSG00000060237	5625	5670	7443	6554	3104	8823	7795	7418	7211	6997	5836	10320	10571	8948	9862	9551	8536	9805	10506	10172	11343	8455	8093	WNK1	12	752593	911452	+	14370	protein_coding	WNK lysine deficient protein kinase 1 [Source:HGNC Symbol;Acc:HGNC:14540]	-
ENSG00000198242	5923	5490	7439	6981	6003	7131	6677	6316	5627	5435	4768	12030	12301	9670	11004	10564	9621	11046	9674	9410	10487	7701	7187	RPL23A	17	28719393	28724359	+	2824	protein_coding	ribosomal protein L23a [Source:HGNC Symbol;Acc:HGNC:10317]	-
ENSG00000113810	5468	5413	7728	6495	3662	8250	7855	6457	6445	6230	5668	10831	12311	9301	10592	9580	8528	9935	10470	10465	11135	8139	7231	SMC4	3	160399274	160434962	+	8457	protein_coding	structural maintenance of chromosomes 4 [Source:HGNC Symbol;Acc:HGNC:14013]	-
ENSG00000128050	6326	6467	8444	7534	5872	8919	8140	6961	6934	7022	5901	9297	10534	8097	8867	8430	7656	9339	10356	10243	11115	7980	7325	PAICS	4	56435741	56464579	+	7517	protein_coding	phosphoribosylaminoimidazole carboxylase and phosphoribosylaminoimidazolesuccinocarboxamide synthase [Source:HGNC Symbol;Acc:HGNC:8587]	-
ENSG00000197747	5136	5176	6493	6126	5608	7378	6388	5667	5208	5645	4658	10608	12897	9995	11065	11112	9841	10534	10330	9913	10932	8571	8114	S100A10	1	151982915	151994390	-	1543	protein_coding	S100 calcium binding protein A10 [Source:HGNC Symbol;Acc:HGNC:10487]	-
ENSG00000171848	8198	8622	10595	9034	7937	12159	10739	9574	8910	8799	7900	8207	9096	6801	7786	7076	6345	6620	7093	7116	7831	5632	5320	RRM2	2	10120698	10131419	+	5323	protein_coding	ribonucleotide reductase regulatory subunit M2 [Source:HGNC Symbol;Acc:HGNC:10452]	-
ENSG00000130669	12770	12254	15432	14572	11460	17297	15302	13917	13466	16145	12037	3214	2950	2498	2725	3242	2673	2652	2694	2400	2998	2157	2532	PAK4	19	39125770	39182816	+	7115	protein_coding	p21 (RAC1) activated kinase 4 [Source:HGNC Symbol;Acc:HGNC:16059]	-
ENSG00000004478	5014	5074	6692	6408	4919	7770	6571	6455	5993	6515	5170	10562	10292	8938	9500	9335	8368	11200	11136	10651	12178	8609	9263	FKBP4	12	2794953	2805423	+	5180	protein_coding	FK506 binding protein 4 [Source:HGNC Symbol;Acc:HGNC:3720]	-
ENSG00000184007	7851	8475	10989	9623	7701	11743	10412	9104	8994	9445	7951	7644	8426	6541	7669	7016	6048	7020	7112	7225	8060	5798	5655	PTP4A2	1	31906421	31944856	-	6719	protein_coding	protein tyrosine phosphatase type IVA, member 2 [Source:HGNC Symbol;Acc:HGNC:9635]	-
ENSG00000180370	7364	7926	10597	9325	5594	10988	10187	9207	8721	8664	7187	7665	8608	6737	7463	7005	6199	7738	8604	8214	8765	6775	6329	PAK2	3	196739857	196832647	+	6270	protein_coding	p21 (RAC1) activated kinase 2 [Source:HGNC Symbol;Acc:HGNC:8591]	-
ENSG00000143799	6923	6849	8929	8100	5778	8851	7929	7239	6843	7467	6169	9913	9747	7849	8928	8634	7523	8616	9125	9037	10313	7232	7548	PARP1	1	226360691	226408079	-	7169	protein_coding	poly(ADP-ribose) polymerase 1 [Source:HGNC Symbol;Acc:HGNC:270]	Others
ENSG00000130255	4273	4338	5297	5280	5074	5586	4433	4245	3827	4654	3331	11776	11446	10392	12230	12539	10975	12318	11484	9932	12494	9420	10098	RPL36	19	5674947	5691876	+	2272	protein_coding	ribosomal protein L36 [Source:HGNC Symbol;Acc:HGNC:13631]	-
ENSG00000144959	11021	11998	15439	12763	8744	11017	10259	9527	8468	9203	7299	6359	6954	5258	5846	5791	4847	5790	6111	6395	6861	4858	4568	NCEH1	3	172630249	172711218	-	4808	protein_coding	neutral cholesterol ester hydrolase 1 [Source:HGNC Symbol;Acc:HGNC:29260]	-
ENSG00000009954	7105	7267	9329	8471	5141	9350	8409	7555	7272	7566	6078	8445	8855	7059	7967	7611	6540	9584	9844	9707	10522	7897	7234	BAZ1B	7	73440398	73522278	-	7053	protein_coding	bromodomain adjacent to zinc finger domain 1B [Source:HGNC Symbol;Acc:HGNC:961]	-
ENSG00000179295	6720	7169	9843	8324	4830	9174	8298	7492	7121	7169	6109	8502	9048	7418	8411	7568	6880	9271	9892	9848	10602	7708	7299	PTPN11	12	112418351	112509913	+	7023	protein_coding	protein tyrosine phosphatase, non-receptor type 11 [Source:HGNC Symbol;Acc:HGNC:9644]	-
ENSG00000120705	6206	6511	8586	7463	5870	8203	7352	6677	6360	6237	5360	9703	10611	8373	9029	8744	7763	9245	10144	9632	10949	7718	7446	ETF1	5	138506095	138543300	-	4601	protein_coding	eukaryotic translation termination factor 1 [Source:HGNC Symbol;Acc:HGNC:3477]	-
ENSG00000148248	5465	5422	6978	6335	4943	7589	6551	6146	5899	6278	5048	11115	10759	9010	9498	9936	8837	9546	10184	9907	11308	8090	8395	SURF4	9	133361449	133376166	-	3446	protein_coding	surfeit 4 [Source:HGNC Symbol;Acc:HGNC:11476]	-
ENSG00000065000	6285	6036	7815	7374	5109	8471	7755	6765	6488	7377	5663	9933	9369	7900	8247	9015	7398	9421	9835	9428	11137	7735	8671	AP3D1	19	2100988	2164468	-	8613	protein_coding	adaptor related protein complex 3 subunit delta 1 [Source:HGNC Symbol;Acc:HGNC:568]	-
ENSG00000198918	5473	5624	7070	7166	7058	7755	6912	6252	5578	6280	4895	9234	10468	9047	10341	9627	9187	10212	9682	8765	10175	8336	8071	RPL39	X	119786504	119791643	-	2141	protein_coding	ribosomal protein L39 [Source:HGNC Symbol;Acc:HGNC:10350]	-
ENSG00000160710	6644	6780	8979	7876	4488	9403	8324	7348	7365	7423	6339	9305	9390	7773	8436	8351	7417	8814	9257	9016	9911	7256	7209	ADAR	1	154582057	154628013	-	9691	protein_coding	adenosine deaminase, RNA specific [Source:HGNC Symbol;Acc:HGNC:225]	-
ENSG00000117724	7765	8152	11423	9702	5803	11179	9985	8735	8502	8144	7366	8510	9231	7251	8297	7436	6813	6435	7219	7042	7100	5693	5138	CENPF	1	214603195	214664588	+	11690	protein_coding	centromere protein F [Source:HGNC Symbol;Acc:HGNC:1857]	-
ENSG00000092201	5082	5380	7147	6486	4518	7196	6673	5665	5666	5649	4800	10422	11202	8395	9984	9157	8226	10311	11103	10736	12112	8503	8327	SUPT16H	14	21351472	21384266	-	7151	protein_coding	SPT16 homolog, facilitates chromatin remodeling subunit [Source:HGNC Symbol;Acc:HGNC:11465]	-
ENSG00000125968	9799	9221	12728	11646	9892	13047	11747	10863	9966	10873	8416	7128	7488	5799	6099	6995	5881	4158	4463	3946	5154	3355	3898	ID1	20	31605283	31606515	+	1233	protein_coding	inhibitor of DNA binding 1, HLH protein [Source:HGNC Symbol;Acc:HGNC:5360]	bHLH
ENSG00000198363	13144	13582	18182	15772	10598	18078	16532	14499	13647	14352	11775	2409	2521	1823	2201	2071	1697	1557	1616	1791	1962	1366	1379	ASPH	8	61500556	61714640	-	20047	protein_coding	aspartate beta-hydroxylase [Source:HGNC Symbol;Acc:HGNC:757]	-
ENSG00000188486	8565	8583	9665	8868	8708	10256	8799	7715	7724	8812	6645	8999	9455	7445	8104	9110	7151	6249	6462	6238	7791	5103	5916	H2AFX	11	119093854	119095467	-	1614	protein_coding	H2A histone family member X [Source:HGNC Symbol;Acc:HGNC:4739]	-
ENSG00000198959	6209	6190	8902	8465	5914	8899	8182	7883	6999	8310	6581	11694	11091	9395	10229	10742	9383	6130	6475	6273	7695	4909	5708	TGM2	20	38127387	38166578	-	8036	protein_coding	transglutaminase 2 [Source:HGNC Symbol;Acc:HGNC:11778]	-
ENSG00000163931	4817	4466	5717	5395	4539	6338	5624	5244	5275	5706	4510	11683	11229	8985	9482	10975	9518	10663	11078	10178	12712	8383	9637	TKT	3	53224707	53256052	-	9507	protein_coding	transketolase [Source:HGNC Symbol;Acc:HGNC:11834]	-
ENSG00000204394	8733	8306	10571	9786	7590	10770	9493	8265	8286	9312	7423	8047	7633	6375	6775	7345	6291	7023	7043	6707	8151	5664	6550	VARS	6	31777518	31795953	-	6081	protein_coding	valyl-tRNA synthetase [Source:HGNC Symbol;Acc:HGNC:12651]	-
ENSG00000115241	5890	5511	7282	6669	5602	7813	7223	6373	5928	6892	5228	10816	10724	8728	9545	9603	8217	9388	9195	8817	10662	7769	8082	PPM1G	2	27381194	27409687	-	4092	protein_coding	protein phosphatase, Mg2+/Mn2+ dependent 1G [Source:HGNC Symbol;Acc:HGNC:9278]	-
ENSG00000172809	6275	5860	7506	7932	6868	7965	6978	6041	5609	6504	5226	10022	11001	9189	10238	10236	9691	9912	8268	7277	8662	6735	7492	RPL38	17	74203582	74210655	+	3829	protein_coding	ribosomal protein L38 [Source:HGNC Symbol;Acc:HGNC:10349]	-
ENSG00000105953	6274	6036	7930	7176	5062	8105	7296	6384	6505	6819	5434	10983	9920	8625	8783	9581	8427	8732	8999	8706	10527	7267	7770	OGDH	7	44606572	44709066	+	5210	protein_coding	oxoglutarate dehydrogenase [Source:HGNC Symbol;Acc:HGNC:8124]	-
ENSG00000149136	7862	7505	10048	9007	7014	9940	8721	8153	7981	8372	6749	8165	7992	6286	7036	7018	6472	7829	8419	7779	9281	6747	6573	SSRP1	11	57325985	57335877	-	6323	protein_coding	structure specific recognition protein 1 [Source:HGNC Symbol;Acc:HGNC:11327]	HMG
ENSG00000156976	4488	4183	5499	4946	3580	8603	7688	6481	6268	6535	5944	10332	11101	8711	9092	8867	8159	11179	11014	10446	11074	8529	8131	EIF4A2	3	186783205	186789900	+	6133	protein_coding	eukaryotic translation initiation factor 4A2 [Source:HGNC Symbol;Acc:HGNC:3284]	-
ENSG00000135535	8623	9412	12444	10818	8021	12253	10782	9845	9535	9219	8049	6498	7314	5414	6015	5653	5046	5797	6502	6587	6986	5261	4571	CD164	6	109366514	109382812	-	7206	protein_coding	CD164 molecule [Source:HGNC Symbol;Acc:HGNC:1632]	-
ENSG00000215021	4104	4216	5591	4931	4381	5359	4448	4185	4007	4522	3568	11644	11451	9517	10231	10818	9171	11291	11361	11120	13722	9290	10104	PHB2	12	6965327	6970825	-	2499	protein_coding	prohibitin 2 [Source:HGNC Symbol;Acc:HGNC:30306]	-
ENSG00000143621	7408	7266	9600	8871	7218	9597	8639	7923	7495	7583	6345	8474	8748	7000	7173	7577	6626	7767	8043	7763	8709	6318	6563	ILF2	1	153661788	153671048	-	2281	protein_coding	interleukin enhancer binding factor 2 [Source:HGNC Symbol;Acc:HGNC:6037]	-
ENSG00000103342	7022	7126	9604	8043	6178	10058	8879	7920	7695	7794	6595	7943	8854	6708	7509	6996	6336	8069	8353	8302	9074	6566	6175	GSPT1	16	11868128	11916082	-	8018	protein_coding	G1 to S phase transition 1 [Source:HGNC Symbol;Acc:HGNC:4621]	-
ENSG00000116649	7605	6901	9633	8623	7898	9701	9180	8096	8066	9260	7002	8620	8036	6383	6634	7816	6234	6684	7269	6824	8461	5674	6604	SRM	1	11054584	11060024	-	1898	protein_coding	spermidine synthase [Source:HGNC Symbol;Acc:HGNC:11296]	-
ENSG00000136628	7606	8163	11088	9296	6670	10979	9553	8801	8304	8280	7267	6379	7016	5404	5874	5596	4859	7610	8073	8118	8983	6388	5877	EPRS	1	219968601	220046658	-	5450	protein_coding	glutamyl-prolyl-tRNA synthetase [Source:HGNC Symbol;Acc:HGNC:3418]	-
ENSG00000084774	5231	4915	6683	6197	3741	7087	6309	5652	5462	6203	4835	11283	9968	8449	9334	9868	8533	9845	9837	9364	10635	7969	8647	CAD	2	27217390	27243943	+	8422	protein_coding	carbamoyl-phosphate synthetase 2, aspartate transcarbamylase, and dihydroorotase [Source:HGNC Symbol;Acc:HGNC:1424]	-
ENSG00000161011	12347	12048	15202	13714	10977	13947	12297	11226	10839	12737	9774	3885	3799	3332	3182	3642	3065	3543	3526	3076	4028	2762	3059	SQSTM1	5	179806398	179838078	+	7654	protein_coding	sequestosome 1 [Source:HGNC Symbol;Acc:HGNC:11280]	-
ENSG00000126457	5501	5049	6428	5965	5268	6411	5941	5270	5113	5836	4424	10777	9944	8229	8446	9418	8400	9931	10233	9673	12186	7912	8995	PRMT1	19	49675786	49689029	+	4796	protein_coding	protein arginine methyltransferase 1 [Source:HGNC Symbol;Acc:HGNC:5187]	-
ENSG00000105568	3932	3741	4648	4297	3748	4646	4271	3923	3879	4131	3220	12475	11867	10077	10404	11584	10434	10609	11417	10340	12992	9016	9527	PPP2R1A	19	52190039	52229533	+	7437	protein_coding	protein phosphatase 2 scaffold subunit Aalpha [Source:HGNC Symbol;Acc:HGNC:9302]	-
ENSG00000171858	7976	6894	8819	8674	8426	8153	7551	6462	6584	7634	5479	9009	9464	7255	8064	9300	7951	7817	7287	6446	7930	5324	6419	RPS21	20	62387116	62388520	+	1023	protein_coding	ribosomal protein S21 [Source:HGNC Symbol;Acc:HGNC:10409]	-
ENSG00000121579	6956	7171	9362	8077	6060	8789	8076	7316	6691	6796	5976	7868	8656	6928	7522	6967	6122	8166	8859	8728	9614	7112	6899	NAA50	3	113716460	113746300	-	6436	protein_coding	N(alpha)-acetyltransferase 50, NatE catalytic subunit [Source:HGNC Symbol;Acc:HGNC:29533]	-
ENSG00000196498	9931	9202	11702	11155	6001	12757	11621	10660	10377	12321	8885	5521	4852	4321	4812	5166	4226	5363	5182	5015	5900	4313	4832	NCOR2	12	124324415	124567589	-	13975	protein_coding	nuclear receptor corepressor 2 [Source:HGNC Symbol;Acc:HGNC:7673]	MYB
ENSG00000137831	8183	8110	10936	9296	6710	15232	14208	12054	11671	11952	10424	5179	5826	4194	4830	4491	4215	4578	4711	4763	5159	3730	3509	UACA	15	70654554	70763593	-	11031	protein_coding	uveal autoantigen with coiled-coil domains and ankyrin repeats [Source:HGNC Symbol;Acc:HGNC:15947]	-
ENSG00000146648	8633	9127	12409	10913	5622	11935	10422	10007	9398	9327	7797	5562	5913	5059	5521	5338	4468	6141	6592	6672	6828	5316	4912	EGFR	7	55019021	55211628	+	12521	protein_coding	epidermal growth factor receptor [Source:HGNC Symbol;Acc:HGNC:3236]	-
ENSG00000167460	3768	3937	5306	4880	3583	7263	6735	5856	5391	5702	5036	10698	11708	8686	9814	9088	8387	9899	10149	10173	11423	8365	7879	TPM4	19	16067021	16103005	+	8632	protein_coding	tropomyosin 4 [Source:HGNC Symbol;Acc:HGNC:12013]	-
ENSG00000140105	2080	2016	2728	2446	1919	2898	2810	2494	2243	2361	2043	13851	14180	11389	11959	12625	10897	12050	12859	12501	14545	10307	9967	WARS	14	100333788	100376805	-	6358	protein_coding	tryptophanyl-tRNA synthetase [Source:HGNC Symbol;Acc:HGNC:12729]	-
ENSG00000182446	7634	7380	9421	8689	6088	10179	9075	8139	7685	8859	6830	8187	8086	6726	7515	7601	6977	6423	6696	6147	7505	5407	5680	NPLOC4	17	81556887	81648465	-	9574	protein_coding	NPL4 homolog, ubiquitin recognition factor [Source:HGNC Symbol;Acc:HGNC:18261]	-
ENSG00000112378	11717	11740	16488	14554	10549	14871	13425	11616	11500	11404	9463	3388	3840	2966	3047	3256	2637	2538	2726	2749	3271	2406	2122	PERP	6	138088505	138107511	-	4290	protein_coding	PERP, TP53 apoptosis effector [Source:HGNC Symbol;Acc:HGNC:17637]	-
ENSG00000188042	4472	4836	5736	5282	3891	7017	6124	5332	5360	5731	4457	11315	10928	9110	10131	10166	8543	9024	9101	8973	10605	7803	8079	ARL4C	2	234493041	234497053	-	4013	protein_coding	ADP ribosylation factor like GTPase 4C [Source:HGNC Symbol;Acc:HGNC:698]	-
ENSG00000171793	9955	10026	13421	11936	9457	14046	12329	11363	10232	11429	9538	4791	4809	3738	4372	4091	3737	3854	3968	3777	4495	3228	3307	CTPS1	1	40979335	41012565	+	11517	protein_coding	CTP synthase 1 [Source:HGNC Symbol;Acc:HGNC:2519]	-
ENSG00000131473	3140	3170	4028	3543	2146	4465	3755	3478	3409	3632	2999	12476	12004	10337	11474	11409	10385	11168	11786	11331	13157	9046	9535	ACLY	17	41866908	41930542	-	5217	protein_coding	ATP citrate lyase [Source:HGNC Symbol;Acc:HGNC:115]	-
ENSG00000050405	5876	6293	8595	7471	4880	11133	9972	8586	8263	8236	7230	7679	8336	6304	7010	7124	6039	7249	7869	7785	8149	6064	5550	LIMA1	12	50175788	50283546	-	6317	protein_coding	LIM domain and actin binding 1 [Source:HGNC Symbol;Acc:HGNC:24636]	-
ENSG00000130826	6178	5918	7779	6978	5764	8017	7067	6120	6155	6142	5312	9665	9886	7831	8557	8281	7286	8120	8550	8302	9411	7011	7002	DKC1	X	154762742	154777689	+	4203	protein_coding	dyskerin pseudouridine synthase 1 [Source:HGNC Symbol;Acc:HGNC:2890]	-
ENSG00000177731	6125	5635	7542	7253	5071	8085	7570	6558	6325	7320	5605	9722	8911	7410	8297	8682	7483	7860	8069	7813	9727	6570	7390	FLII	17	18244836	18258916	-	6465	protein_coding	FLII, actin remodeling protein [Source:HGNC Symbol;Acc:HGNC:3750]	-
ENSG00000170315	7025	6364	8422	7458	6882	8728	7756	7708	6813	7440	5865	8654	8854	7142	7553	7988	6803	7556	8020	7053	8813	5744	6336	UBB	17	16380798	16382745	+	1621	protein_coding	ubiquitin B [Source:HGNC Symbol;Acc:HGNC:12463]	-
ENSG00000152558	7802	8347	11345	9687	6553	12034	10925	9772	9548	9121	7931	5237	6041	4679	5091	4800	4389	6321	6761	6655	7404	5512	4892	TMEM123	11	102396332	102470384	-	4647	protein_coding	transmembrane protein 123 [Source:HGNC Symbol;Acc:HGNC:30138]	-
ENSG00000136205	8560	8625	10704	9248	5541	13903	12311	10525	10983	11079	8886	5941	5636	4778	5258	5342	4879	4953	5066	4625	5512	4054	3931	TNS3	7	47275154	47582558	-	11797	protein_coding	tensin 3 [Source:HGNC Symbol;Acc:HGNC:21616]	-
ENSG00000127603	7917	8510	13269	10996	5387	10440	8776	8990	8469	7889	6634	6206	6437	5362	5993	5370	5077	6268	7074	7020	6908	5634	5418	MACF1	1	39081316	39487177	+	40739	protein_coding	microtubule-actin crosslinking factor 1 [Source:HGNC Symbol;Acc:HGNC:13664]	-
ENSG00000186468	5089	4900	6760	6426	5160	5698	5436	4659	4524	4870	4040	9326	11604	9514	10240	11631	9608	8516	8950	8106	10109	7173	7677	RPS23	5	82273358	82278577	-	4204	protein_coding	ribosomal protein S23 [Source:HGNC Symbol;Acc:HGNC:10410]	-
ENSG00000142089	10239	9070	11930	11454	10221	12495	11203	10331	9741	10871	8498	5164	4561	4208	4295	4978	4299	4362	4857	4110	4883	3654	4101	IFITM3	11	319669	327537	-	1348	protein_coding	interferon induced transmembrane protein 3 [Source:HGNC Symbol;Acc:HGNC:5414]	-
ENSG00000154473	8178	7771	10258	9161	7136	11100	10157	9055	8365	9026	7624	7214	7671	5887	6538	6590	5638	5328	5691	5739	6322	4522	4488	BUB3	10	123154277	123170467	+	8300	protein_coding	BUB3, mitotic checkpoint protein [Source:HGNC Symbol;Acc:HGNC:1151]	-
ENSG00000132382	6674	6365	8089	7707	5395	8494	7355	6673	6475	7630	5955	8839	8450	6685	7235	7648	6717	8146	8194	7775	9134	6493	7306	MYBBP1A	17	4538897	4555631	-	6203	protein_coding	MYB binding protein 1a [Source:HGNC Symbol;Acc:HGNC:7546]	-
ENSG00000129250	5682	5593	7596	7057	4705	8805	7937	7196	7064	7957	5990	8668	8455	7310	8105	8551	7511	7968	7572	7211	8839	6355	7140	KIF1C	17	4997948	5028401	+	8580	protein_coding	kinesin family member 1C [Source:HGNC Symbol;Acc:HGNC:6317]	-
ENSG00000124795	6347	6491	8500	7194	5621	8990	8166	6773	6765	6858	6138	8049	9653	6768	7784	7432	6466	7486	8271	8207	8798	6734	5742	DEK	6	18223868	18264823	-	4361	protein_coding	DEK proto-oncogene [Source:HGNC Symbol;Acc:HGNC:2768]	-
ENSG00000151914	4797	5492	8721	6988	3499	7491	6198	6504	6109	5260	4859	9137	9744	8299	9129	7702	7337	8392	9926	9334	9081	7869	7237	DST	6	56457987	56954628	-	42341	protein_coding	dystonin [Source:HGNC Symbol;Acc:HGNC:1090]	-
ENSG00000084207	7786	6867	9004	7892	7869	9904	8570	8065	7335	8256	6321	7296	7469	6093	6555	7318	6033	7107	7016	6522	7908	5475	6188	GSTP1	11	67583595	67586656	+	1911	protein_coding	glutathione S-transferase pi 1 [Source:HGNC Symbol;Acc:HGNC:4638]	-
ENSG00000115091	6932	7097	9365	8201	6251	10010	9209	8122	7573	7643	6553	7585	8409	6389	7072	6515	6082	6774	7142	7031	7825	5689	5306	ACTR3	2	113889960	113962596	+	12049	protein_coding	ARP3 actin related protein 3 homolog [Source:HGNC Symbol;Acc:HGNC:170]	-
ENSG00000182944	6418	5919	7771	7376	5208	7766	7163	6088	5873	6857	5435	9262	9077	7218	8395	8357	7310	8429	8142	7734	9159	6513	7068	EWSR1	22	29268009	29300525	+	10326	protein_coding	EWS RNA binding protein 1 [Source:HGNC Symbol;Acc:HGNC:3508]	-
ENSG00000123562	6997	7228	9338	8571	6547	10859	9853	8464	8128	8047	7343	6677	7976	5918	6383	6221	5517	6539	6982	6810	7346	5520	5141	MORF4L2	X	103675496	103688158	-	2648	protein_coding	mortality factor 4 like 2 [Source:HGNC Symbol;Acc:HGNC:16849]	-
ENSG00000164733	5452	5401	7082	6702	5183	10441	9324	8489	7995	8898	7270	8224	8143	6842	6879	8145	6758	7083	7416	6819	8091	5768	5991	CTSB	8	11842524	11869448	-	7428	protein_coding	cathepsin B [Source:HGNC Symbol;Acc:HGNC:2527]	-
ENSG00000130309	3407	3154	4350	4209	2998	4716	4221	3738	3557	4145	3168	11524	10864	9213	9943	10709	9193	10859	11513	11073	13011	9051	9724	COLGALT1	19	17555594	17583162	+	4900	protein_coding	collagen beta(1-O)galactosyltransferase 1 [Source:HGNC Symbol;Acc:HGNC:26182]	-
ENSG00000082781	13590	13374	17948	16440	12662	16066	14474	13649	12701	14582	11336	1020	870	733	864	951	751	897	888	891	965	777	760	ITGB5	3	124761948	124901418	-	6447	protein_coding	integrin subunit beta 5 [Source:HGNC Symbol;Acc:HGNC:6160]	-
ENSG00000177733	6618	6923	7797	7420	6346	8831	7357	6761	6447	7515	5585	8278	8245	7073	7783	7973	6799	7258	7335	7031	8680	6118	6803	HNRNPA0	5	137745651	137754376	-	8726	protein_coding	heterogeneous nuclear ribonucleoprotein A0 [Source:HGNC Symbol;Acc:HGNC:5030]	-
ENSG00000118705	6848	6584	8920	7901	6534	9313	8777	7744	7218	7515	6310	7716	7638	6197	6359	6721	5854	7054	7727	7252	8710	5891	5885	RPN2	20	37178410	37241623	+	2819	protein_coding	ribophorin II [Source:HGNC Symbol;Acc:HGNC:10382]	-
ENSG00000116133	6627	6487	9789	8620	5443	8354	7549	6942	6498	7018	5691	8454	8274	6826	6955	7699	6736	7168	7684	7138	8342	5950	6016	DHCR24	1	54849627	54887271	-	6290	protein_coding	24-dehydrocholesterol reductase [Source:HGNC Symbol;Acc:HGNC:2859]	-
ENSG00000086758	8520	8760	12540	10578	5162	12423	11019	10689	10729	9753	8171	5232	5205	4484	4898	4489	4119	5071	5688	5004	5299	4133	4177	HUWE1	X	53532096	53686729	-	17380	protein_coding	HECT, UBA and WWE domain containing 1, E3 ubiquitin protein ligase [Source:HGNC Symbol;Acc:HGNC:30892]	-
ENSG00000112414	6101	6434	8159	7036	3921	10501	9060	8258	8025	7985	6906	7596	8000	6448	6717	6939	5829	6865	7627	7859	8090	6152	5388	ADGRG6	6	142301854	142446266	+	8473	protein_coding	adhesion G protein-coupled receptor G6 [Source:HGNC Symbol;Acc:HGNC:13841]	-
ENSG00000197694	7877	7658	10592	9384	6021	10546	9195	8194	8202	8397	6991	7190	6789	6019	6285	6309	5617	6029	6211	5780	6485	4894	5228	SPTAN1	9	128552558	128633662	+	16236	protein_coding	spectrin alpha, non-erythrocytic 1 [Source:HGNC Symbol;Acc:HGNC:11273]	-
ENSG00000159840	7814	7102	9940	9062	7191	10975	9912	9202	8860	10373	7929	6265	5918	4742	5361	5929	4868	5659	5783	5410	6797	4660	5542	ZYX	7	143381080	143391111	+	3482	protein_coding	zyxin [Source:HGNC Symbol;Acc:HGNC:13200]	-
ENSG00000089693	4124	3840	5003	4609	4058	5155	4437	4172	3936	4290	3477	11041	10620	9006	9716	10384	8992	9767	10015	9239	11706	8053	8865	MLF2	12	6747996	6767475	-	3781	protein_coding	myeloid leukemia factor 2 [Source:HGNC Symbol;Acc:HGNC:7126]	-
ENSG00000146535	10597	10814	14426	12703	9046	14093	12769	11192	10905	11796	9414	3296	3167	2633	2815	2810	2499	3278	3450	3422	3848	2657	2853	GNA12	7	2728112	2844324	-	6120	protein_coding	G protein subunit alpha 12 [Source:HGNC Symbol;Acc:HGNC:4380]	-
ENSG00000122705	10707	10163	13658	12733	11204	12881	11283	10320	9769	10640	8518	3923	4276	3324	3573	3523	3255	3585	3627	3545	4055	2829	2933	CLTA	9	36190856	36304781	+	2515	protein_coding	clathrin light chain A [Source:HGNC Symbol;Acc:HGNC:2090]	-
ENSG00000143384	5633	5993	7972	6974	5288	9974	8719	8355	7330	7958	6686	7095	7421	5783	6500	6423	5759	7515	7820	7632	8631	6587	6117	MCL1	1	150574551	150579738	-	4371	protein_coding	MCL1, BCL2 family apoptosis regulator [Source:HGNC Symbol;Acc:HGNC:6943]	-
ENSG00000125107	3953	4126	5611	4705	2304	5530	4865	4409	4271	4143	3477	10499	11068	8845	9744	9319	8399	9368	10792	10628	11200	8342	7962	CNOT1	16	58519951	58629886	-	10852	protein_coding	CCR4-NOT transcription complex subunit 1 [Source:HGNC Symbol;Acc:HGNC:7877]	-
ENSG00000181019	2014	1951	2287	2054	2029	2866	2608	2277	2166	2265	1783	12664	13989	11051	11972	12564	10916	11282	11996	11086	12780	9359	9214	NQO1	16	69706996	69726951	-	3254	protein_coding	NAD(P)H quinone dehydrogenase 1 [Source:HGNC Symbol;Acc:HGNC:2874]	-
ENSG00000101224	5885	5305	7130	6488	4617	7715	6837	5659	5922	6603	5411	9880	9767	7453	8206	8850	7957	7519	7654	7212	8408	6023	6330	CDC25B	20	3786772	3806121	+	4314	protein_coding	cell division cycle 25B [Source:HGNC Symbol;Acc:HGNC:1726]	-
ENSG00000203485	6222	5773	7393	6793	5225	8988	8106	6865	6618	8309	6188	8546	7868	6532	7217	7677	6679	7344	7052	6608	7999	5902	6715	INF2	14	104689606	104722535	+	9488	protein_coding	inverted formin, FH2 and WH2 domain containing [Source:HGNC Symbol;Acc:HGNC:23791]	-
ENSG00000125912	6742	6273	8329	7715	6228	8202	7407	6567	6425	7465	5765	8213	7547	6432	7046	7844	6608	7218	7099	6659	8439	5660	6647	NCLN	19	3185563	3209575	+	4175	protein_coding	nicalin [Source:HGNC Symbol;Acc:HGNC:26923]	-
ENSG00000186298	5668	6424	7704	6595	5442	8446	7390	6276	6430	6445	5454	7733	8727	6631	7445	6827	6372	7816	8329	8363	9260	6651	6072	PPP1CC	12	110719680	110742939	-	6906	protein_coding	protein phosphatase 1 catalytic subunit gamma [Source:HGNC Symbol;Acc:HGNC:9283]	-
ENSG00000173812	5459	5625	7187	6932	6105	7656	6580	6223	5777	5988	5061	8640	8984	6999	7904	8032	7078	8043	8168	8120	8975	6353	6558	EIF1	17	41688885	41692668	+	3623	protein_coding	eukaryotic translation initiation factor 1 [Source:HGNC Symbol;Acc:HGNC:3249]	-
ENSG00000023191	8632	8206	10716	10182	8905	11114	9921	8839	8890	10237	7766	5200	4794	4275	4421	4920	4129	5250	5291	4760	6173	4271	5107	RNH1	11	494512	507300	-	7374	protein_coding	ribonuclease/angiogenin inhibitor 1 [Source:HGNC Symbol;Acc:HGNC:10074]	-
ENSG00000179820	9032	8509	11265	10176	6670	15388	13930	12332	11907	13684	10450	3293	3152	2531	2812	3197	2543	3290	3710	3676	4216	2894	3037	MYADM	19	53866223	53876437	+	3675	protein_coding	myeloid associated differentiation marker [Source:HGNC Symbol;Acc:HGNC:7544]	-
ENSG00000137409	7136	6929	9064	8697	6861	10144	9109	8221	8021	9056	6953	7024	6244	5455	5943	6326	5583	6245	6084	5384	6753	4794	5326	MTCH1	6	36968141	36986298	-	3126	protein_coding	mitochondrial carrier 1 [Source:HGNC Symbol;Acc:HGNC:17586]	-
ENSG00000105887	7027	7815	10266	8619	5707	10240	9123	8230	8170	8136	6502	5889	6607	5328	5875	5504	4972	6089	6798	6566	7228	5183	4783	MTPN	7	135926761	135977353	-	3775	protein_coding	myotrophin [Source:HGNC Symbol;Acc:HGNC:15667]	-
ENSG00000159335	4432	3894	4795	4626	4247	6037	5230	4453	4344	4997	3857	9226	9616	7872	8965	9653	7694	9477	9901	9036	11271	7822	9053	PTMS	12	6765516	6770952	+	1475	protein_coding	parathymosin [Source:HGNC Symbol;Acc:HGNC:9629]	-
ENSG00000166949	10854	10414	13245	11673	7530	16054	14632	12564	12675	13394	11365	2430	2510	1927	2249	2235	1881	2194	2182	2141	2450	1845	1831	SMAD3	15	67063763	67195195	+	9113	protein_coding	SMAD family member 3 [Source:HGNC Symbol;Acc:HGNC:6769]	MH1
ENSG00000106105	6729	6802	8975	7760	6530	9008	8290	7284	7171	7588	6331	6705	6873	5320	5966	5740	5251	7012	7452	7215	8279	5809	5862	GARS	7	30594681	30634033	+	4152	protein_coding	glycyl-tRNA synthetase [Source:HGNC Symbol;Acc:HGNC:4162]	-
ENSG00000130204	5395	5366	6607	6203	5349	6410	5531	5040	4843	5643	4388	9598	8901	7678	8278	8934	7478	8213	8064	7504	9822	6703	7977	TOMM40	19	44890569	44903689	+	3610	protein_coding	translocase of outer mitochondrial membrane 40 [Source:HGNC Symbol;Acc:HGNC:18001]	-
ENSG00000070814	5147	5116	7088	6659	4377	6976	6254	5640	5525	6222	4884	8308	8467	6773	7595	7579	6636	8919	8599	8048	9867	7096	7624	TCOF1	5	150357629	150400308	+	11439	protein_coding	treacle ribosome biogenesis factor 1 [Source:HGNC Symbol;Acc:HGNC:11654]	-
ENSG00000115306	8707	8623	12146	10913	5752	11018	9937	9017	8773	8795	7414	6154	6083	4959	5583	5253	4683	4440	4666	4406	4783	3580	3694	SPTBN1	2	54456285	54671445	+	18504	protein_coding	spectrin beta, non-erythrocytic 1 [Source:HGNC Symbol;Acc:HGNC:11275]	-
ENSG00000122861	9440	9254	13733	12963	9935	12439	11148	10857	9585	10940	8767	3835	3698	3128	3235	3489	2869	3338	3447	3241	3925	2767	2936	PLAU	10	73909177	73917497	+	2950	protein_coding	plasminogen activator, urokinase [Source:HGNC Symbol;Acc:HGNC:9052]	-
ENSG00000077147	7845	8472	11201	9911	6693	9997	9310	8509	8022	7983	6923	5771	6372	5042	5541	5131	4471	5382	5518	5612	6236	4609	4220	TM9SF3	10	96518109	96587452	-	7535	protein_coding	transmembrane 9 superfamily member 3 [Source:HGNC Symbol;Acc:HGNC:21529]	-
ENSG00000138668	5718	5785	7102	6813	5623	7284	6273	5883	5408	6307	4824	7965	7956	6550	7746	7397	6728	8415	7807	7921	8959	6970	7296	HNRNPD	4	82352498	82374503	-	6981	protein_coding	heterogeneous nuclear ribonucleoprotein D [Source:HGNC Symbol;Acc:HGNC:5036]	-
ENSG00000164032	5651	5654	7374	6687	6264	7615	6586	6338	5603	6098	5015	8015	8244	6771	7392	7163	6658	7593	8365	7724	8993	6504	6253	H2AFZ	4	99948086	99950388	-	2303	protein_coding	H2A histone family member Z [Source:HGNC Symbol;Acc:HGNC:4741]	-
ENSG00000110917	5733	6335	7947	7146	4856	9094	7693	7358	6787	7189	5914	7104	7182	6285	6629	6724	5991	7435	7385	7443	8240	6025	5898	MLEC	12	120686869	120701864	+	6723	protein_coding	malectin [Source:HGNC Symbol;Acc:HGNC:28973]	-
ENSG00000099341	8318	8158	10214	9606	8168	9742	8713	7991	7407	8654	6636	6194	6010	5150	5354	5678	5121	5366	5565	4983	6119	4315	4822	PSMD8	19	38374536	38383824	+	3105	protein_coding	proteasome 26S subunit, non-ATPase 8 [Source:HGNC Symbol;Acc:HGNC:9566]	-
ENSG00000172354	5604	5484	7144	6421	5944	7445	6835	6322	5950	6531	5090	8341	7742	6632	6849	7832	6378	7370	8104	7400	9134	6353	7130	GNB2	7	100673531	100679174	+	2857	protein_coding	G protein subunit beta 2 [Source:HGNC Symbol;Acc:HGNC:4398]	-
ENSG00000177697	9221	8486	11385	11185	9218	12552	11305	10435	10035	11988	8606	4190	3651	3135	3353	4010	3257	3852	3715	3452	4303	3034	3446	CD151	11	832843	839831	+	3938	protein_coding	CD151 molecule (Raph blood group) [Source:HGNC Symbol;Acc:HGNC:1630]	-
ENSG00000147274	5238	5107	6243	6043	4420	7561	6959	5827	5885	6032	5197	8559	8985	6819	7658	7320	6636	8094	8142	8113	9065	6573	6412	RBMX	X	136848004	136880764	-	5882	protein_coding	RNA binding motif protein X-linked [Source:HGNC Symbol;Acc:HGNC:9910]	-
ENSG00000166710	7856	8001	10739	9376	8130	9853	8954	7799	7762	7418	6407	5895	6692	5323	5406	5937	5090	5063	5365	5154	6110	4294	3958	B2M	15	44711487	44718877	+	6079	protein_coding	beta-2-microglobulin [Source:HGNC Symbol;Acc:HGNC:914]	-
ENSG00000167004	6689	6854	9365	8141	7275	10297	9390	8204	7843	7989	6851	6112	6618	5167	5580	5570	4687	5946	6023	5992	6511	4856	4574	PDIA3	15	43746392	43773279	+	4240	protein_coding	protein disulfide isomerase family A member 3 [Source:HGNC Symbol;Acc:HGNC:4606]	-
ENSG00000172534	6729	6545	8300	7358	4258	7506	7137	6094	6543	7074	5519	8259	7824	6690	7729	7967	6601	6392	6866	6254	7277	5558	5976	HCFC1	X	153947553	153971807	-	9004	protein_coding	host cell factor C1 [Source:HGNC Symbol;Acc:HGNC:4839]	-
ENSG00000160877	4985	4759	5833	5451	3710	6074	5304	4985	4649	5601	4167	8999	8297	7201	8065	8752	7367	8683	8982	8123	10320	7207	8312	NACC1	19	13118103	13141141	+	4474	protein_coding	nucleus accumbens associated 1 [Source:HGNC Symbol;Acc:HGNC:20967]	-
ENSG00000147162	4161	3749	5068	4356	2408	6803	6470	5300	4999	5560	5132	10503	10477	7765	9383	8473	7695	9175	8011	7831	8391	7424	6604	OGT	X	71533083	71575897	+	9812	protein_coding	O-linked N-acetylglucosamine (GlcNAc) transferase [Source:HGNC Symbol;Acc:HGNC:8127]	-
ENSG00000105993	8087	7866	10769	9891	7653	9566	8837	8344	7622	8254	6955	5548	5666	4341	4728	4633	4272	5579	5936	5870	6468	4493	4328	DNAJB6	7	157335381	157417439	+	14981	protein_coding	DnaJ heat shock protein family (Hsp40) member B6 [Source:HGNC Symbol;Acc:HGNC:14888]	-
ENSG00000035862	736	829	1142	999	698	1141	1037	960	847	868	766	14381	14914	11818	12450	13120	11328	11290	12098	11376	13433	9873	9486	TIMP2	17	78852977	78925387	-	5633	protein_coding	TIMP metallopeptidase inhibitor 2 [Source:HGNC Symbol;Acc:HGNC:11821]	-
ENSG00000118680	7075	7260	9765	8425	8182	9438	8421	7489	7257	7427	6289	6268	6794	5364	5805	5798	5159	5500	5838	5945	6615	4546	4687	MYL12B	18	3261479	3278431	+	1932	protein_coding	myosin light chain 12B [Source:HGNC Symbol;Acc:HGNC:29827]	-
ENSG00000109685	5402	5194	6754	6189	3793	7669	6786	6048	5784	6618	5302	7893	8120	6745	7375	7328	6780	7798	7880	7668	8910	6456	6537	NSD2	4	1871424	1982207	+	19776	protein_coding	nuclear receptor binding SET domain protein 2 [Source:HGNC Symbol;Acc:HGNC:12766]	HMG
ENSG00000136240	5536	5620	8048	6950	5504	8200	7570	6656	6190	6506	5547	7465	8338	6465	6869	6532	5975	6791	7498	7343	7853	5815	5579	KDELR2	7	6445953	6484242	-	3990	protein_coding	KDEL endoplasmic reticulum protein retention receptor 2 [Source:HGNC Symbol;Acc:HGNC:6305]	-
ENSG00000102225	4249	3944	4878	4693	3481	6049	5533	4521	4669	5450	4289	9369	8747	7445	8229	8413	7628	9262	9288	8651	10388	7355	8260	CDK16	X	47217860	47229997	+	6524	protein_coding	cyclin dependent kinase 16 [Source:HGNC Symbol;Acc:HGNC:8749]	-
ENSG00000261236	6827	6356	7877	7255	7140	7946	7057	6707	6563	7716	5502	7188	6461	5522	5882	6808	5604	6738	6905	6293	8167	5522	6572	BOP1	8	144262102	144291370	-	3716	protein_coding	block of proliferation 1 [Source:HGNC Symbol;Acc:HGNC:15519]	-
ENSG00000197157	6870	6395	8751	7894	5889	8180	7524	6776	6388	6935	5694	7571	7210	5727	6605	6569	5894	6262	6463	6358	7496	5328	5819	SND1	7	127652180	128092609	+	6500	protein_coding	staphylococcal nuclease and tudor domain containing 1 [Source:HGNC Symbol;Acc:HGNC:30646]	-
ENSG00000126261	7522	7878	10149	9001	7146	10584	9413	8176	7881	8074	6861	5487	6065	4665	5117	4837	4392	5260	5516	5753	6121	4436	4149	UBA2	19	34428352	34471251	+	4815	protein_coding	ubiquitin like modifier activating enzyme 2 [Source:HGNC Symbol;Acc:HGNC:30661]	-
ENSG00000087365	7223	7364	9774	8829	6760	9020	8355	7520	7034	7887	6428	6142	6179	4810	5399	5507	4960	6080	6159	5905	6845	4813	5336	SF3B2	11	66050729	66069308	+	9795	protein_coding	splicing factor 3b subunit 2 [Source:HGNC Symbol;Acc:HGNC:10769]	-
ENSG00000103018	4141	4323	5249	4595	3781	5997	5247	4607	4454	4542	3717	8149	9068	6975	7234	7573	6637	9769	10308	10197	11436	8436	7808	CYB5B	16	69424525	69466266	+	6903	protein_coding	cytochrome b5 type B [Source:HGNC Symbol;Acc:HGNC:24374]	-
ENSG00000105063	7190	6844	8759	7755	5418	9357	8383	7488	7241	8244	6540	7140	6797	5451	6079	6640	5596	5948	5580	5288	6558	4625	5214	PPP6R1	19	55229780	55258995	-	6583	protein_coding	protein phosphatase 6 regulatory subunit 1 [Source:HGNC Symbol;Acc:HGNC:29195]	-
ENSG00000071564	4389	4255	5315	5194	3750	6452	5644	5280	5176	5621	4410	9260	8503	7119	7610	8214	7231	8781	8658	8088	10274	6820	8064	TCF3	19	1609290	1652605	-	6080	protein_coding	transcription factor 3 [Source:HGNC Symbol;Acc:HGNC:11633]	bHLH
ENSG00000082641	8139	8211	10855	10226	6624	11832	10688	9828	9245	10306	8024	4779	4448	3728	4083	4227	3805	4342	4344	4132	4863	3531	3576	NFE2L1	17	48048329	48061487	+	5825	protein_coding	nuclear factor, erythroid 2 like 1 [Source:HGNC Symbol;Acc:HGNC:7781]	TF_bZIP
ENSG00000078808	6911	6735	8383	8077	6645	9116	8010	7171	7149	8209	6384	6927	6590	5577	5710	6579	5311	5818	5632	5379	6941	5012	5365	SDF4	1	1216908	1232031	-	4709	protein_coding	stromal cell derived factor 4 [Source:HGNC Symbol;Acc:HGNC:24188]	-
ENSG00000196531	7017	7133	9319	8399	8093	9412	8622	7722	7116	7358	6218	5869	6214	4795	5442	5154	4661	5914	6255	6252	6962	4990	4668	NACA	12	56712428	56731628	-	10008	protein_coding	nascent polypeptide associated complex subunit alpha [Source:HGNC Symbol;Acc:HGNC:7629]	-
ENSG00000205937	7323	7088	9063	8200	6847	10055	8585	7957	7398	8445	6916	5824	6019	4837	5052	5155	4974	5644	5862	5543	6684	4905	4999	RNPS1	16	2253116	2268412	-	8582	protein_coding	RNA binding protein with serine rich domain 1 [Source:HGNC Symbol;Acc:HGNC:10080]	-
ENSG00000141756	4496	4220	5151	5016	3894	5540	4918	4241	4160	4834	3773	9306	8906	7415	8083	9031	7686	9423	8976	8224	10400	7541	8118	FKBP10	17	41812680	41823217	+	4273	protein_coding	FK506 binding protein 10 [Source:HGNC Symbol;Acc:HGNC:18169]	-
ENSG00000110880	5226	5479	7704	6656	4573	7111	6829	6082	5920	5713	5172	8022	8222	6365	7038	6748	6280	7566	7876	7763	8646	6229	6038	CORO1C	12	108645109	108731596	-	6532	protein_coding	coronin 1C [Source:HGNC Symbol;Acc:HGNC:2254]	-
ENSG00000075618	12556	12143	15319	13955	11412	15335	13417	12001	12003	13911	10459	754	689	595	642	674	598	1124	1131	1058	1450	880	1055	FSCN1	7	5592823	5606655	+	3692	protein_coding	fascin actin-bundling protein 1 [Source:HGNC Symbol;Acc:HGNC:11148]	-
ENSG00000092841	6686	6844	8167	7448	8055	9108	7194	7772	6381	7414	5719	6692	6768	5787	6221	6220	6036	6187	6138	5731	6149	4797	5525	MYL6	12	56158161	56163496	+	4609	protein_coding	myosin light chain 6 [Source:HGNC Symbol;Acc:HGNC:7587]	-
ENSG00000179010	6064	6257	7811	7437	6132	8286	7358	6466	6264	6635	5393	7227	7372	6120	6414	6556	5727	6671	7039	6651	7840	5509	5659	MRFAP1	4	6640091	6642745	+	2655	protein_coding	Morf4 family associated protein 1 [Source:HGNC Symbol;Acc:HGNC:24549]	-
ENSG00000063046	7044	6960	9530	8469	5904	9529	8738	7453	7455	7555	6258	5997	6222	4888	5444	5215	4670	6115	6249	6325	6931	5130	4758	EIF4B	12	53006158	53042209	+	6146	protein_coding	eukaryotic translation initiation factor 4B [Source:HGNC Symbol;Acc:HGNC:3285]	-
ENSG00000205581	5017	5331	6489	6107	5252	7101	6262	5654	5101	5587	4780	7459	8331	6627	7336	7068	6516	8430	8164	7766	9207	6762	6360	HMGN1	21	39342315	39349647	-	5102	protein_coding	high mobility group nucleosome binding domain 1 [Source:HGNC Symbol;Acc:HGNC:4984]	-
ENSG00000067704	6758	6987	9051	7940	5950	8727	7775	6823	6726	6793	5673	6415	6626	5296	5502	5639	4878	6319	6849	7032	7595	5619	5320	IARS2	1	220094102	220148041	+	4165	protein_coding	isoleucyl-tRNA synthetase 2, mitochondrial [Source:HGNC Symbol;Acc:HGNC:29685]	-
ENSG00000124767	3107	3257	4162	3773	2943	5029	4648	4005	3814	3574	3317	9398	11132	8093	9088	8709	7701	9223	10238	10322	11143	8090	7384	GLO1	6	38675925	38703141	-	2352	protein_coding	glyoxalase I [Source:HGNC Symbol;Acc:HGNC:4323]	-
ENSG00000170540	6657	6931	9033	7839	6456	10672	9919	8502	8104	7766	6820	6280	7209	5164	5709	5739	4862	4551	5172	5209	5596	4127	3514	ARL6IP1	16	18791667	18801678	-	3666	protein_coding	ADP ribosylation factor like GTPase 6 interacting protein 1 [Source:HGNC Symbol;Acc:HGNC:697]	-
ENSG00000122026	5677	5568	6868	6754	6438	7849	7347	5798	5766	5735	5123	7380	8037	6321	7084	7360	6243	6936	6803	7186	7768	5746	5859	RPL21	13	27251309	27256691	+	2249	protein_coding	ribosomal protein L21 [Source:HGNC Symbol;Acc:HGNC:10313]	-
ENSG00000115756	5271	4920	5919	5341	4778	8242	7147	6602	6483	7240	5394	7503	7396	6081	6171	7194	5942	7220	7844	6924	8655	6228	6737	HPCAL1	2	10302889	10427617	+	6237	protein_coding	hippocalcin like 1 [Source:HGNC Symbol;Acc:HGNC:5145]	-
ENSG00000126934	3311	3184	3962	3842	3249	4397	3879	3634	3506	4197	3030	10975	10132	8746	9330	10385	7548	8869	9174	8623	11040	7508	8645	MAP2K2	19	4090321	4124129	-	5236	protein_coding	mitogen-activated protein kinase kinase 2 [Source:HGNC Symbol;Acc:HGNC:6842]	-
ENSG00000131504	5099	5142	6834	5887	3870	6994	6021	5432	5276	5539	4549	9253	9200	7133	8149	8098	7142	6863	7302	7125	8236	5739	5941	DIAPH1	5	141515016	141619055	-	7375	protein_coding	diaphanous related formin 1 [Source:HGNC Symbol;Acc:HGNC:2876]	-
ENSG00000110092	8239	8293	11068	10030	6789	9830	9313	8248	7837	8449	6892	5134	5354	4373	4844	4597	4107	4421	4689	4690	5525	3903	3808	CCND1	11	69641087	69654474	+	4830	protein_coding	cyclin D1 [Source:HGNC Symbol;Acc:HGNC:1582]	-
ENSG00000061676	6108	6592	8931	7821	5282	8989	8176	7162	6989	6844	6034	5931	6707	5068	5679	5269	4690	6190	6853	6992	7364	5530	5068	NCKAP1	2	182909115	183038858	-	22520	protein_coding	NCK associated protein 1 [Source:HGNC Symbol;Acc:HGNC:7666]	-
ENSG00000149428	7429	7432	10118	9235	6233	10480	8973	8499	8011	8983	7095	5131	4877	4097	4379	4531	4227	5377	5070	5154	5935	4252	4520	HYOU1	11	119044189	119057202	-	7694	protein_coding	hypoxia up-regulated 1 [Source:HGNC Symbol;Acc:HGNC:16931]	-
ENSG00000115641	10186	9990	13336	12021	10164	16404	14763	13394	12590	13929	10764	1041	1120	869	880	955	794	1155	1185	1171	1331	871	950	FHL2	2	105357712	105438513	-	6626	protein_coding	four and a half LIM domains 2 [Source:HGNC Symbol;Acc:HGNC:3703]	-
ENSG00000121774	5003	5228	6678	6202	4761	6929	6087	5332	5097	5550	4649	7707	8530	6484	7551	7112	6281	7324	7741	7793	8822	6426	6547	KHDRBS1	1	32013829	32060850	+	3588	protein_coding	KH RNA binding domain containing, signal transduction associated 1 [Source:HGNC Symbol;Acc:HGNC:18116]	-
ENSG00000196305	4906	4931	6424	5269	4018	6750	5968	5710	5252	5152	4479	7876	8051	6159	6847	6792	6043	8293	8797	8638	9520	6857	6505	IARS	9	92210207	92293756	-	7401	protein_coding	isoleucyl-tRNA synthetase [Source:HGNC Symbol;Acc:HGNC:5330]	-
ENSG00000179051	4371	4501	5626	5256	3514	6107	5396	4807	4513	5250	4146	9166	8836	7446	8365	8486	7351	8098	7806	7735	8901	6466	6797	RCC2	1	17406760	17439724	-	4126	protein_coding	regulator of chromosome condensation 2 [Source:HGNC Symbol;Acc:HGNC:30297]	-
ENSG00000182095	7012	6916	7828	7261	4518	8240	7307	6763	6852	7682	5651	7139	6412	5601	6016	6852	5886	5855	6134	5529	6932	4997	5385	TNRC18	7	5306790	5425414	-	12572	protein_coding	trinucleotide repeat containing 18 [Source:HGNC Symbol;Acc:HGNC:11962]	-
ENSG00000114346	5334	5832	7714	6386	4472	7447	6580	5817	6176	5364	4959	7185	8482	6168	6961	6449	5639	6779	7582	7594	8143	6070	5351	ECT2	3	172750682	172821474	+	5499	protein_coding	epithelial cell transforming 2 [Source:HGNC Symbol;Acc:HGNC:3155]	-
ENSG00000185825	5891	5618	7433	6808	6000	7946	7198	6678	6168	6946	5252	7141	7101	5813	6301	6597	5693	6410	6794	6341	7655	5149	5501	BCAP31	X	153700492	153724746	-	3533	protein_coding	B cell receptor associated protein 31 [Source:HGNC Symbol;Acc:HGNC:16695]	-
ENSG00000122515	4798	4317	5666	5309	3375	6035	5532	4651	4701	5456	4335	9722	8588	7296	8108	8524	7604	8020	7512	6918	8346	6112	6771	ZMIZ2	7	44748581	44769881	+	7339	protein_coding	zinc finger MIZ-type containing 2 [Source:HGNC Symbol;Acc:HGNC:22229]	zf-MIZ
ENSG00000163814	8238	8454	13640	11995	6654	11804	10191	9791	9053	9835	8136	3887	3759	3192	3297	3189	2793	3407	3499	3332	3881	2680	2781	CDCP1	3	45082278	45146422	-	6507	protein_coding	CUB domain containing protein 1 [Source:HGNC Symbol;Acc:HGNC:24357]	-
ENSG00000132002	4486	4411	5920	5230	4140	6436	5631	4890	4771	5170	4391	8012	8274	6806	7211	7368	6814	8122	8243	7851	9369	6807	7135	DNAJB1	19	14514770	14529770	-	3672	protein_coding	DnaJ heat shock protein family (Hsp40) member B1 [Source:HGNC Symbol;Acc:HGNC:5270]	-
ENSG00000112759	9208	8448	12071	10783	8197	10833	9773	8857	8420	8949	7286	4051	3951	3227	3437	3700	3352	3865	3902	3799	4401	3126	3569	SLC29A1	6	44219505	44234151	+	4408	protein_coding	solute carrier family 29 member 1 (Augustine blood group) [Source:HGNC Symbol;Acc:HGNC:11003]	-
ENSG00000128626	10955	10479	13716	12973	12766	12866	11015	10322	9949	11383	8462	1980	1979	1697	1763	2149	1788	1860	1968	1718	2214	1418	1779	MRPS12	19	38930548	38933162	+	2144	protein_coding	mitochondrial ribosomal protein S12 [Source:HGNC Symbol;Acc:HGNC:10380]	-
ENSG00000188157	7099	6295	7773	7242	4947	9294	8748	7681	7283	9140	6600	7168	5938	5339	5615	6457	5303	4929	4875	4595	5765	4340	4708	AGRN	1	1020123	1056118	+	10758	protein_coding	agrin [Source:HGNC Symbol;Acc:HGNC:329]	-
ENSG00000149806	8035	7659	9834	9065	8981	9434	7844	7564	6796	7617	5601	5348	5402	4440	5061	5172	4519	5306	4809	4558	5617	3939	4399	FAU	11	65120628	65122473	-	1846	protein_coding	FAU, ubiquitin like and ribosomal protein S30 fusion [Source:HGNC Symbol;Acc:HGNC:3597]	-
ENSG00000087087	6457	6114	7834	7103	5486	7434	6585	5859	5561	6336	5290	7541	7094	5815	6358	6786	5987	6704	6438	5970	7189	5281	5759	SRRT	7	100875111	100888664	+	4850	protein_coding	serrate, RNA effector molecule [Source:HGNC Symbol;Acc:HGNC:24101]	-
ENSG00000101182	6170	5958	7619	7410	6629	8002	6812	6597	5927	6865	5289	6784	6635	5528	5989	6128	5422	6242	6495	6147	7384	5020	5908	PSMA7	20	62136735	62143440	-	1750	protein_coding	proteasome subunit alpha 7 [Source:HGNC Symbol;Acc:HGNC:9536]	-
ENSG00000122565	6836	7253	9008	8028	6928	9355	8772	7449	7044	6908	6291	5377	6420	4515	5390	4838	4415	5414	5462	5719	6177	4694	4314	CBX3	7	26201162	26213356	+	4641	protein_coding	chromobox 3 [Source:HGNC Symbol;Acc:HGNC:1553]	-
ENSG00000133657	7481	8375	11584	10158	5353	10632	10147	9196	8819	8414	6969	4044	4566	3726	4129	3855	3269	4198	4692	4724	5058	3712	3307	ATP13A3	3	194402672	194498364	-	13254	protein_coding	ATPase 13A3 [Source:HGNC Symbol;Acc:HGNC:24113]	-
ENSG00000048828	3914	4044	5108	4787	2993	5729	5321	4732	4618	4802	3908	8367	8658	7092	7707	7478	6715	8463	9070	8819	9689	7060	7190	FAM120A	9	93451722	93566107	+	7204	protein_coding	family with sequence similarity 120A [Source:HGNC Symbol;Acc:HGNC:13247]	-
ENSG00000143569	5461	5201	6979	6388	3868	6930	6264	5433	5499	5856	4521	8204	7719	6472	7118	7320	6458	6879	7208	7059	7908	5542	5848	UBAP2L	1	154220179	154271510	+	7503	protein_coding	ubiquitin associated protein 2 like [Source:HGNC Symbol;Acc:HGNC:29877]	-
ENSG00000063245	8350	7930	9812	9354	7830	10034	8673	8249	7778	9396	6697	4690	4378	3846	3976	4710	4052	4513	4482	4022	5249	3662	4397	EPN1	19	55675226	55709858	+	17616	protein_coding	epsin 1 [Source:HGNC Symbol;Acc:HGNC:21604]	-
ENSG00000168488	6536	5819	7625	7307	4251	8733	7887	7186	7181	8063	6328	6793	6410	5137	5785	6306	5183	6026	5886	5510	6388	4820	4844	ATXN2L	16	28823035	28837237	+	6508	protein_coding	ataxin 2 like [Source:HGNC Symbol;Acc:HGNC:31326]	-
ENSG00000159377	6659	6345	8356	7790	7069	8019	7126	6439	6171	6707	5545	6519	6736	5308	5484	6222	5169	5728	6107	5575	7033	4615	5082	PSMB4	1	151399534	151401944	+	2158	protein_coding	proteasome subunit beta 4 [Source:HGNC Symbol;Acc:HGNC:9541]	-
ENSG00000113140	9544	9005	11123	9551	7703	19871	18167	15852	15738	15937	12926	16	15	19	10	11	10	13	9	9	19	21	10	SPARC	5	151661096	151687165	-	4831	protein_coding	secreted protein acidic and cysteine rich [Source:HGNC Symbol;Acc:HGNC:11219]	-
ENSG00000113368	3799	3742	4982	4221	3273	5081	4602	3858	3943	4058	3362	9563	10375	7975	8761	8805	7624	7930	8361	8027	9567	6877	6697	LMNB1	5	126776623	126837020	+	3633	protein_coding	lamin B1 [Source:HGNC Symbol;Acc:HGNC:6637]	-
ENSG00000065150	4562	4813	6516	5324	3696	6046	5496	4820	4808	4787	4105	8067	8750	6783	7583	7144	6387	7594	8135	8448	9050	6507	5966	IPO5	13	97953658	98024297	+	9671	protein_coding	importin 5 [Source:HGNC Symbol;Acc:HGNC:6402]	-
ENSG00000083857	9213	9445	14131	11815	5463	12612	10490	10799	10466	9595	8282	3072	2798	2475	2765	2543	2242	2935	3230	2961	3175	2507	2367	FAT1	4	186587783	186726722	-	16177	protein_coding	FAT atypical cadherin 1 [Source:HGNC Symbol;Acc:HGNC:3595]	-
ENSG00000065427	4015	4042	5208	4697	3938	4979	4490	4048	3778	3980	3450	8389	9164	7134	7705	7669	6920	8633	9440	9073	10408	7000	7093	KARS	16	75627474	75648643	-	4065	protein_coding	lysyl-tRNA synthetase [Source:HGNC Symbol;Acc:HGNC:6215]	-
ENSG00000189159	6902	6855	8846	8222	7500	9117	7701	6827	6573	7134	5851	5688	5943	4945	5232	5341	4718	5483	5770	5289	6251	4279	4668	JPT1	17	75135248	75168281	-	3414	protein_coding	Jupiter microtubule associated homolog 1 [Source:HGNC Symbol;Acc:HGNC:14569]	-
ENSG00000164828	5588	5774	6977	6458	4156	8598	7726	6786	6344	6860	5648	7067	7280	5871	6127	6390	5791	6114	6245	6117	6864	5178	4936	SUN1	7	816615	896435	+	11811	protein_coding	Sad1 and UNC84 domain containing 1 [Source:HGNC Symbol;Acc:HGNC:18587]	-
ENSG00000113712	5895	6139	8000	7220	4720	7787	6671	6251	5705	6331	5078	6241	6610	5244	5889	6011	5228	6860	6938	6884	7948	5521	5575	CSNK1A1	5	149492197	149551552	-	7714	protein_coding	casein kinase 1 alpha 1 [Source:HGNC Symbol;Acc:HGNC:2451]	-
ENSG00000018408	5347	5547	7426	6153	4215	8195	7248	6103	6107	5808	5087	6458	6886	5603	5880	5853	5155	7154	7369	7492	8126	6113	5415	WWTR1	3	149517235	149736714	-	8413	protein_coding	WW domain containing transcription regulator 1 [Source:HGNC Symbol;Acc:HGNC:24042]	-
ENSG00000113758	6764	6430	7937	7309	5813	9226	8171	7240	6974	8008	6370	5180	5069	4206	4582	4920	4377	6302	6097	5974	7116	4984	5671	DBN1	5	177456608	177474401	-	5119	protein_coding	drebrin 1 [Source:HGNC Symbol;Acc:HGNC:2695]	-
ENSG00000166825	11717	11079	15479	14615	9837	15384	14456	13180	12766	14827	11025	0	1	0	0	1	0	0	2	0	0	0	0	ANPEP	15	89784889	89815401	-	4871	protein_coding	alanyl aminopeptidase, membrane [Source:HGNC Symbol;Acc:HGNC:500]	-
ENSG00000103222	10460	10325	13403	11944	7444	15182	13440	11816	11810	12436	9921	1488	1270	1220	1229	1265	1135	1482	1557	1392	1728	1214	1200	ABCC1	16	15949577	16143074	+	7575	protein_coding	ATP binding cassette subfamily C member 1 [Source:HGNC Symbol;Acc:HGNC:51]	-
ENSG00000095139	7207	7481	10339	9027	5551	9827	8692	8016	7446	7950	6759	4728	5260	4039	4599	4352	3792	5014	5141	5148	5851	4038	3952	ARCN1	11	118572390	118603033	+	4177	protein_coding	archain 1 [Source:HGNC Symbol;Acc:HGNC:649]	-
ENSG00000116688	5527	5401	7265	6631	4467	7070	6190	5908	5315	6046	4748	7627	7182	6256	6605	6722	5988	6884	6980	6377	7753	5474	5672	MFN2	1	11980181	12013514	+	4973	protein_coding	mitofusin 2 [Source:HGNC Symbol;Acc:HGNC:16877]	-
ENSG00000169180	4994	5051	6527	5686	4115	6934	6133	5669	5373	5862	4505	7800	7440	6136	6642	6964	5926	7088	7274	7129	8425	6035	6240	XPO6	16	28097979	28211920	-	7065	protein_coding	exportin 6 [Source:HGNC Symbol;Acc:HGNC:19733]	-
ENSG00000198900	3884	4114	5732	4909	3235	5221	4784	4114	3997	4080	3502	8496	9030	6962	7829	7249	6633	8678	8997	8987	9598	7216	6657	TOP1	20	41028818	41124487	+	3738	protein_coding	DNA topoisomerase I [Source:HGNC Symbol;Acc:HGNC:11986]	-
ENSG00000108344	4575	4602	5787	5451	4031	5518	5046	4501	4230	4870	3866	8799	8438	7000	7714	8027	7277	7550	7737	6954	8872	6079	6903	PSMD3	17	39980797	39997960	+	4964	protein_coding	proteasome 26S subunit, non-ATPase 3 [Source:HGNC Symbol;Acc:HGNC:9560]	-
ENSG00000103363	9598	8708	10947	10423	10868	11164	10118	9490	8841	9496	7358	3509	3264	2767	3024	3380	2873	3105	3326	2863	3634	2315	2752	ELOB	16	2771414	2777297	-	1128	protein_coding	elongin B [Source:HGNC Symbol;Acc:HGNC:11619]	-
ENSG00000165637	6885	7367	9772	8561	7595	9995	8652	7962	7321	7575	6843	4843	5160	3864	4137	4141	3840	4955	5229	4934	5973	3998	4124	VDAC2	10	75210154	75231448	+	2827	protein_coding	voltage dependent anion channel 2 [Source:HGNC Symbol;Acc:HGNC:12672]	-
ENSG00000152332	4901	5522	7659	6445	3499	7665	7054	6248	6111	5716	5354	6537	7568	5963	6708	5964	5423	6523	7146	7373	7262	5933	5065	UHMK1	1	162497251	162529629	+	9246	protein_coding	U2AF homology motif kinase 1 [Source:HGNC Symbol;Acc:HGNC:19683]	-
ENSG00000122545	6123	6474	9198	7368	5887	8626	7927	7006	6532	6509	5889	5704	6657	4837	5690	5260	4601	5448	5683	6039	6435	4933	4202	SEPT7	7	35800932	35907105	+	10906	protein_coding	septin 7 [Source:HGNC Symbol;Acc:HGNC:1717]	-
ENSG00000183207	5224	4660	5927	5687	5382	6377	5672	5417	4881	5754	4474	7927	7419	6225	6691	7231	6378	7027	7056	6824	8493	5698	6562	RUVBL2	19	48993448	49015995	+	3670	protein_coding	RuvB like AAA ATPase 2 [Source:HGNC Symbol;Acc:HGNC:10475]	-
ENSG00000240342	5760	5752	6801	6632	6088	6402	5473	4766	4733	5888	4271	7058	7175	6150	6436	7899	6282	6649	6417	5788	7835	5386	7242	RPS2P5	12	118246084	118246962	+	879	processed_pseudogene	ribosomal protein S2 pseudogene 5 [Source:HGNC Symbol;Acc:HGNC:31386]	-
ENSG00000111676	4600	4148	5635	5261	3400	5884	5374	4720	4592	5204	4221	8236	8039	6467	7416	7689	6237	8306	7718	7236	8767	6333	7340	ATN1	12	6924463	6942321	+	4762	protein_coding	atrophin 1 [Source:HGNC Symbol;Acc:HGNC:3033]	-
ENSG00000165672	6331	6531	8621	7819	6711	8968	7673	6622	6511	6745	5652	5259	5706	4524	4729	4903	4344	5975	6095	6091	7125	5028	4707	PRDX3	10	119167703	119178833	-	3417	protein_coding	peroxiredoxin 3 [Source:HGNC Symbol;Acc:HGNC:9354]	-
ENSG00000171603	6547	6699	8696	7866	5372	9597	8673	7940	7921	8648	6638	5502	5357	4645	4803	5258	4396	4783	5065	4525	5475	3973	4072	CLSTN1	1	9729026	9824526	-	5683	protein_coding	calsyntenin 1 [Source:HGNC Symbol;Acc:HGNC:17447]	-
ENSG00000245532	4603	3663	4278	4474	2461	9952	9230	5691	6494	8442	7673	8015	7898	6112	7370	6619	6587	7496	4802	4975	5241	5269	4944	NEAT1	11	65422774	65445540	+	22767	lincRNA	nuclear paraspeckle assembly transcript 1 [Source:HGNC Symbol;Acc:HGNC:30815]	-
ENSG00000143641	8719	8556	10721	10297	6949	12073	10763	10135	9349	10641	8567	3592	3506	2799	3066	3390	2907	2835	2878	2689	3280	2172	2350	GALNT2	1	230057990	230282124	+	7743	protein_coding	polypeptide N-acetylgalactosaminyltransferase 2 [Source:HGNC Symbol;Acc:HGNC:4124]	-
ENSG00000131724	4152	4557	6458	5753	3847	6799	6285	5415	5390	4874	4499	8529	9148	7132	7938	7697	6869	6125	6577	6659	6950	5379	4823	IL13RA1	X	118727572	118794539	+	4372	protein_coding	interleukin 13 receptor subunit alpha 1 [Source:HGNC Symbol;Acc:HGNC:5974]	-
ENSG00000112118	6363	6021	8000	7188	5478	7705	7164	6147	5863	6414	5288	6550	6431	5041	5612	5692	5215	6117	6206	6003	7017	4920	5266	MCM3	6	52264009	52284881	-	3650	protein_coding	minichromosome maintenance complex component 3 [Source:HGNC Symbol;Acc:HGNC:6945]	-
ENSG00000130723	4560	4537	5734	5205	2587	6723	5866	5704	5647	6067	4516	7204	6750	6037	6656	6664	5970	7729	7800	7806	8705	6351	6541	PRRC2B	9	131373636	131500197	+	12390	protein_coding	proline rich coiled-coil 2B [Source:HGNC Symbol;Acc:HGNC:28121]	-
ENSG00000145555	6768	6934	9514	8346	4802	8186	7202	6854	6444	6723	5230	5751	5529	4837	5256	5078	4599	5559	6022	5509	6289	4815	4667	MYO10	5	16661914	16936276	-	13963	protein_coding	myosin X [Source:HGNC Symbol;Acc:HGNC:7593]	-
ENSG00000159131	3890	3969	5584	4977	3389	5340	4936	4415	4240	4223	3819	6906	7540	5913	6362	6314	5785	9135	9613	9203	10552	7378	7294	GART	21	33503931	33543491	-	7751	protein_coding	phosphoribosylglycinamide formyltransferase, phosphoribosylglycinamide synthetase, phosphoribosylaminoimidazole synthetase [Source:HGNC Symbol;Acc:HGNC:4163]	-
ENSG00000163466	5692	5597	7289	6518	5642	7633	7046	6044	5693	6176	5228	6468	6952	5546	5788	5829	5025	5988	6677	6108	7425	5127	5204	ARPC2	2	218217094	218254356	+	6562	protein_coding	actin related protein 2/3 complex subunit 2 [Source:HGNC Symbol;Acc:HGNC:705]	-
ENSG00000141526	8877	8336	9619	9154	7998	12856	10988	10551	9774	12002	8848	2588	2156	1962	2156	2491	2031	3067	3118	2826	3522	2539	3128	SLC16A3	17	82228397	82261129	+	8995	protein_coding	solute carrier family 16 member 3 [Source:HGNC Symbol;Acc:HGNC:10924]	-
ENSG00000164692	1	0	0	0	0	0	3	0	1	0	0	14550	14316	11785	12890	13864	11945	10758	10625	10287	11672	8793	8962	COL1A2	7	94394561	94431232	+	11156	protein_coding	collagen type I alpha 2 chain [Source:HGNC Symbol;Acc:HGNC:2198]	-
ENSG00000101367	5574	5631	7436	6487	4983	7762	7000	6104	6043	6205	5089	6680	7452	5764	6089	5826	5300	5854	6283	6261	6842	5048	4734	MAPRE1	20	32819893	32850405	+	2623	protein_coding	microtubule associated protein RP/EB family member 1 [Source:HGNC Symbol;Acc:HGNC:6890]	-
ENSG00000071626	4754	4628	5791	5424	4466	6869	5799	5188	5062	5689	4589	7511	7520	6080	6821	6938	6298	7037	6820	6446	7630	5684	6469	DAZAP1	19	1407569	1435687	+	9201	protein_coding	DAZ associated protein 1 [Source:HGNC Symbol;Acc:HGNC:2683]	-
ENSG00000165527	3544	3697	4633	4066	3103	4949	4536	3846	3586	4032	3373	8168	8735	7199	8030	8179	7081	8233	8277	8473	9420	7304	7027	ARF6	14	49893092	49897054	+	3865	protein_coding	ADP ribosylation factor 6 [Source:HGNC Symbol;Acc:HGNC:659]	-
ENSG00000244038	6571	6351	8291	7490	6059	7780	6993	6592	5989	6847	5353	6288	5868	4980	5093	5826	4831	5261	5454	5454	6626	4467	4754	DDOST	1	20651767	20661544	-	2721	protein_coding	dolichyl-diphosphooligosaccharide--protein glycosyltransferase non-catalytic subunit [Source:HGNC Symbol;Acc:HGNC:2728]	-
ENSG00000260032	4734	4885	6265	5562	3309	6907	6335	5140	5242	5353	4648	7714	8086	6647	7594	6955	6264	6677	6557	6490	7222	5328	5188	NORAD	20	36045622	36050960	-	5339	lincRNA	non-coding RNA activated by DNA damage [Source:HGNC Symbol;Acc:HGNC:44311]	-
ENSG00000012660	5505	5498	7355	6779	4499	8473	7610	6555	6513	6575	5664	6226	6663	5259	5524	5651	4881	5700	6137	5906	6548	4960	4525	ELOVL5	6	53267398	53349179	-	3813	protein_coding	ELOVL fatty acid elongase 5 [Source:HGNC Symbol;Acc:HGNC:21308]	-
ENSG00000116489	3937	4089	5189	4739	3486	5701	5097	4438	4209	4124	3741	7882	9197	6515	7468	6765	6357	7970	8312	8175	8859	6565	5921	CAPZA1	1	112619173	112671619	+	4130	protein_coding	capping actin protein of muscle Z-line subunit alpha 1 [Source:HGNC Symbol;Acc:HGNC:1488]	-
ENSG00000168615	3747	3841	5445	4747	3020	5061	4497	3979	3866	3903	3464	7808	8479	6685	7319	6940	6103	8143	8909	8845	9972	7090	6707	ADAM9	8	38996869	39105144	+	6913	protein_coding	ADAM metallopeptidase domain 9 [Source:HGNC Symbol;Acc:HGNC:216]	-
ENSG00000120802	4202	4584	5909	5204	3639	5984	5540	4703	4540	4716	3974	7586	8735	6557	7304	6786	5874	6768	7641	8018	8291	6235	5648	TMPO	12	98515512	98550379	+	8593	protein_coding	thymopoietin [Source:HGNC Symbol;Acc:HGNC:11875]	-
ENSG00000009335	5149	5178	6726	5917	3934	7244	6323	5747	5532	5713	4851	6487	7066	5763	6023	5930	5175	6631	6873	7196	7777	5565	5486	UBE3C	7	157138913	157269372	+	9220	protein_coding	ubiquitin protein ligase E3C [Source:HGNC Symbol;Acc:HGNC:16803]	-
ENSG00000165678	6214	6469	8614	7675	6260	7997	6955	6417	6164	6233	5182	5649	6071	4906	5323	5271	4870	5416	5596	5219	6396	4565	4504	GHITM	10	84139440	84153245	+	2128	protein_coding	growth hormone inducible transmembrane protein [Source:HGNC Symbol;Acc:HGNC:17281]	-
ENSG00000090273	7157	6755	8674	8376	7295	9240	8118	7267	6993	7842	6475	4772	4905	4084	4349	4443	4196	4593	4589	4455	5066	3740	4496	NUDC	1	26900238	26946862	+	2856	protein_coding	nuclear distribution C, dynein complex regulator [Source:HGNC Symbol;Acc:HGNC:8045]	-
ENSG00000100380	5191	5211	7067	6188	4920	7367	6917	6122	5759	5908	5244	6217	6948	5243	6010	5842	5205	6314	6453	6349	7019	5265	5022	ST13	22	40824535	40857022	-	4147	protein_coding	ST13, Hsp70 interacting protein [Source:HGNC Symbol;Acc:HGNC:11343]	-
ENSG00000167642	10690	10651	13440	11818	10904	13857	12329	11229	10779	11753	9391	1038	1022	785	901	990	887	841	804	845	1079	740	771	SPINT2	19	38244035	38292614	+	5199	protein_coding	serine peptidase inhibitor, Kunitz type 2 [Source:HGNC Symbol;Acc:HGNC:11247]	-
ENSG00000125817	6799	6732	8109	7560	6709	8450	7584	6507	6192	7285	5790	5866	5423	4896	5147	5524	4542	4701	4721	4416	5634	3974	4624	CENPB	20	3783851	3786690	-	2840	protein_coding	centromere protein B [Source:HGNC Symbol;Acc:HGNC:1852]	-
ENSG00000138180	6443	6720	8491	7631	5361	9623	8908	7678	7486	7549	6447	5122	5838	4410	4943	4538	4201	4272	4692	4544	5110	3681	3368	CEP55	10	93496632	93529092	+	3271	protein_coding	centrosomal protein 55 [Source:HGNC Symbol;Acc:HGNC:1161]	-
ENSG00000171490	5625	5998	8113	7101	5789	7701	7102	5968	5690	5966	5155	5616	6453	4902	5259	5092	4615	5968	6144	6238	6817	5044	4524	RSL1D1	16	11833850	11851585	-	6167	protein_coding	ribosomal L1 domain containing 1 [Source:HGNC Symbol;Acc:HGNC:24534]	-
ENSG00000175390	8525	7956	10836	9922	8909	9860	8359	7627	7421	8073	6584	3970	3963	3225	3532	3716	3242	3545	3734	3402	4426	2827	3177	EIF3F	11	7970251	8001862	+	9431	protein_coding	eukaryotic translation initiation factor 3 subunit F [Source:HGNC Symbol;Acc:HGNC:3275]	-
ENSG00000008294	4961	5154	7587	6455	3847	6921	6338	5505	5239	5573	4841	7213	7611	6007	6745	6335	5572	5959	6109	6185	6952	4893	4766	SPAG9	17	50962174	51120865	-	11963	protein_coding	sperm associated antigen 9 [Source:HGNC Symbol;Acc:HGNC:14524]	-
ENSG00000276043	3864	3604	4739	4400	2743	4227	3895	3572	3540	4011	3035	7798	7349	6440	7223	7403	6649	9198	8849	8637	10560	7244	7735	UHRF1	19	4903080	4962154	+	5145	protein_coding	ubiquitin like with PHD and ring finger domains 1 [Source:HGNC Symbol;Acc:HGNC:12556]	-
ENSG00000196205	5395	4991	7210	6885	4802	6624	6422	5513	4879	5037	4327	7319	7119	6032	6498	6337	5883	6606	6314	6115	6631	4887	4873	EEF1A1P5	9	133019486	133020874	+	1389	processed_pseudogene	eukaryotic translation elongation factor 1 alpha 1 pseudogene 5 [Source:HGNC Symbol;Acc:HGNC:3200]	-
ENSG00000148843	6600	6681	9069	7995	5197	8284	7431	6548	6262	6983	5536	5254	5158	4394	4709	4550	4115	5625	5641	5359	6067	4469	4497	PDCD11	10	103396626	103446292	+	7670	protein_coding	programmed cell death 11 [Source:HGNC Symbol;Acc:HGNC:13408]	-
ENSG00000113504	10321	9615	12199	11114	7447	12926	11516	10283	10346	11289	8921	1861	1667	1513	1525	1743	1541	1764	1831	1664	2078	1428	1593	SLC12A7	5	1050376	1112035	-	5984	protein_coding	solute carrier family 12 member 7 [Source:HGNC Symbol;Acc:HGNC:10915]	-
ENSG00000179091	6680	6162	7730	7525	6368	7631	6767	6449	5920	6961	4957	5881	5440	4571	4912	5393	4408	5495	5505	5155	6673	4403	5148	CYC1	8	144095027	144097525	+	1975	protein_coding	cytochrome c1 [Source:HGNC Symbol;Acc:HGNC:2579]	-
ENSG00000005007	4862	4675	6090	5451	3877	6402	5628	5057	5017	5674	4387	7258	7164	6203	6415	6636	5870	6763	6758	6411	7880	5596	6052	UPF1	19	18831938	18868236	+	8600	protein_coding	UPF1, RNA helicase and ATPase [Source:HGNC Symbol;Acc:HGNC:9962]	-
ENSG00000101346	7180	7402	9768	8549	5994	9698	8360	7707	7541	7847	6279	4637	4665	3975	4084	4275	3681	4161	4275	4153	4848	3412	3497	POFUT1	20	32207880	32238667	+	6426	protein_coding	protein O-fucosyltransferase 1 [Source:HGNC Symbol;Acc:HGNC:14988]	-
ENSG00000102007	6834	6162	8415	7606	6394	8265	7704	6949	6740	7240	5758	4503	4591	3710	3977	4296	3615	5368	5990	5420	6691	4506	4845	PLP2	X	49171926	49175239	+	1279	protein_coding	proteolipid protein 2 [Source:HGNC Symbol;Acc:HGNC:9087]	-
ENSG00000062485	6404	6235	8202	7569	5221	8541	7538	6881	6428	6830	5795	5338	5402	4265	4805	4707	4329	5296	5520	5236	6231	4357	4243	CS	12	56271699	56300392	-	6402	protein_coding	citrate synthase [Source:HGNC Symbol;Acc:HGNC:2422]	-
ENSG00000196914	7181	7446	10168	8442	4575	10492	9195	8458	8367	7860	6930	3917	4251	3262	3645	3525	3247	4014	4430	4419	4308	3443	3296	ARHGEF12	11	120336914	120489936	+	24404	protein_coding	Rho guanine nucleotide exchange factor 12 [Source:HGNC Symbol;Acc:HGNC:14193]	-
ENSG00000161013	4339	3937	4787	4601	3862	5886	4960	4676	4422	5148	3942	8116	7436	6293	6584	7264	6167	7316	7219	6824	8382	5985	6593	MGAT4B	5	179797597	179806952	-	5495	protein_coding	alpha-1,3-mannosyl-glycoprotein 4-beta-N-acetylglucosaminyltransferase B [Source:HGNC Symbol;Acc:HGNC:7048]	-
ENSG00000102054	4019	3999	4963	4385	3816	5415	4827	4131	3972	4184	3591	7683	8236	6414	7161	6861	6198	7438	7902	7585	8890	6112	6493	RBBP7	X	16839283	16870414	-	7392	protein_coding	RB binding protein 7, chromatin remodeling factor [Source:HGNC Symbol;Acc:HGNC:9890]	-
ENSG00000135018	4727	4990	6460	5609	3944	6572	5924	5238	4982	5045	4369	6794	7397	5894	6377	6069	5465	6368	7148	6632	7566	5531	5160	UBQLN1	9	83659963	83708203	-	7117	protein_coding	ubiquilin 1 [Source:HGNC Symbol;Acc:HGNC:12508]	-
ENSG00000070087	7464	7405	9748	8904	6881	10217	9000	8060	7570	7981	6549	4169	4550	3355	3680	3879	3253	3633	3885	3801	4216	2977	3055	PFN2	3	149964904	150050788	-	3709	protein_coding	profilin 2 [Source:HGNC Symbol;Acc:HGNC:8882]	-
ENSG00000004455	5079	4917	6705	6126	4726	7076	6370	5635	5339	5783	4866	6322	6713	5251	5686	5740	5036	6468	6282	6333	7116	5166	5192	AK2	1	33007940	33080996	-	5727	protein_coding	adenylate kinase 2 [Source:HGNC Symbol;Acc:HGNC:362]	-
ENSG00000131236	5509	5695	7400	6917	4076	7484	6884	6139	5975	6266	5072	5940	5831	4881	5203	5278	4902	6045	6052	5912	6687	4816	4802	CAP1	1	40040233	40072649	+	3814	protein_coding	cyclase associated actin cytoskeleton regulatory protein 1 [Source:HGNC Symbol;Acc:HGNC:20040]	-
ENSG00000116871	6194	5567	6997	6339	5356	7449	6552	6081	5707	7040	5107	6405	5910	5079	5787	5691	4973	5055	5271	5082	6446	4367	5088	MAP7D1	1	36155579	36180849	+	5271	protein_coding	MAP7 domain containing 1 [Source:HGNC Symbol;Acc:HGNC:25514]	-
ENSG00000116478	5330	5368	7044	6355	4969	7560	6641	5981	5580	6048	5053	5978	6162	4893	5473	5409	4912	5977	6031	5877	6823	4931	5102	HDAC1	1	32292086	32333635	+	3963	protein_coding	histone deacetylase 1 [Source:HGNC Symbol;Acc:HGNC:4852]	-
ENSG00000089220	3648	3535	4737	4220	3556	4810	4400	3848	3522	3942	3087	8331	8493	6912	7621	7744	7168	7868	7589	7259	8689	5993	6299	PEBP1	12	118135858	118145584	+	1780	protein_coding	phosphatidylethanolamine binding protein 1 [Source:HGNC Symbol;Acc:HGNC:8630]	-
ENSG00000159202	5971	6226	7861	7421	5485	8970	8209	7093	6685	7492	5946	5127	5264	4188	4814	4929	4328	4701	4738	4608	5309	3781	4116	UBE2Z	17	48908369	48929056	+	5753	protein_coding	ubiquitin conjugating enzyme E2 Z [Source:HGNC Symbol;Acc:HGNC:25847]	-
ENSG00000119318	4242	4501	5907	5148	3759	5925	5361	4861	4545	4704	3968	7183	7729	6043	6571	6531	5800	6989	7241	6866	7790	5912	5610	RAD23B	9	107283137	107332194	+	4615	protein_coding	RAD23 homolog B, nucleotide excision repair protein [Source:HGNC Symbol;Acc:HGNC:9813]	-
ENSG00000104852	4184	3779	4490	4507	4031	5393	4682	4058	4051	4886	3798	8126	7957	6875	7369	8005	6681	7196	6729	6223	7605	5572	6598	SNRNP70	19	49085419	49108605	+	4684	protein_coding	small nuclear ribonucleoprotein U1 subunit 70 [Source:HGNC Symbol;Acc:HGNC:11150]	-
ENSG00000105401	4895	4507	5869	5664	4670	6458	5558	4998	4922	5514	4281	7423	6835	5596	6503	6556	5871	6657	6086	5740	7101	5190	5824	CDC37	19	10391134	10420121	-	3041	protein_coding	cell division cycle 37 [Source:HGNC Symbol;Acc:HGNC:1735]	-
ENSG00000155561	4530	4688	6310	5519	3377	5948	5315	4626	4493	4283	3873	6976	7579	5868	6762	6135	5521	6759	7279	7347	8160	5740	5570	NUP205	7	135557919	135648757	+	7619	protein_coding	nucleoporin 205 [Source:HGNC Symbol;Acc:HGNC:18658]	-
ENSG00000149639	4373	4366	5800	5329	2432	6885	6205	5868	5943	6151	4541	7078	6935	6418	6769	6724	6003	5940	6107	5942	6710	5029	5008	SOGA1	20	36777442	36863686	-	15128	protein_coding	suppressor of glucose, autophagy associated 1 [Source:HGNC Symbol;Acc:HGNC:16111]	-
ENSG00000143870	4763	4716	6201	5406	4370	6833	6052	5588	5310	5364	4572	6815	6750	5571	5893	5686	5187	6326	6821	6489	7295	5285	5176	PDIA6	2	10783391	10837977	-	4101	protein_coding	protein disulfide isomerase family A member 6 [Source:HGNC Symbol;Acc:HGNC:30168]	-
ENSG00000158417	4596	4527	6193	5128	3855	6018	5562	4549	4413	4334	4063	7172	8305	5659	6673	5943	5189	6671	7287	7392	7482	6028	5239	EIF5B	2	99337353	99401326	+	7883	protein_coding	eukaryotic translation initiation factor 5B [Source:HGNC Symbol;Acc:HGNC:30793]	-
ENSG00000101294	6761	6171	8634	8032	6072	8531	7844	6942	6720	7394	5920	5473	5158	4355	4657	5054	4212	4138	4233	3953	4747	3349	3646	HM13	20	31514410	31577923	+	10805	protein_coding	histocompatibility minor 13 [Source:HGNC Symbol;Acc:HGNC:16435]	-
ENSG00000184575	4935	4959	6542	5811	3815	8073	7393	6431	6387	6379	5505	5303	5962	4742	5098	4905	4502	5880	6428	6304	7025	5000	4542	XPOT	12	64404350	64451127	+	7364	protein_coding	exportin for tRNA [Source:HGNC Symbol;Acc:HGNC:12826]	-
ENSG00000125505	5615	5450	7655	6858	4867	8633	7365	6662	6461	7823	5900	5671	5196	4486	4844	5543	4660	4713	4860	4470	5583	3950	4544	MBOAT7	19	54173412	54189882	-	5292	protein_coding	membrane bound O-acyltransferase domain containing 7 [Source:HGNC Symbol;Acc:HGNC:15505]	-
ENSG00000127483	4509	4717	5927	5158	3219	6497	5864	5125	4963	5153	4579	7363	8107	6130	7261	6706	5833	5984	6016	5866	6805	5320	4655	HP1BP3	1	20742661	20787323	-	7442	protein_coding	heterochromatin protein 1 binding protein 3 [Source:HGNC Symbol;Acc:HGNC:24973]	-
ENSG00000132646	4357	4443	5744	4793	4419	5710	5077	4560	4486	4407	3829	7109	7815	5888	6380	6792	5883	6498	7203	7148	8155	5447	5584	PCNA	20	5114953	5126626	-	1471	protein_coding	proliferating cell nuclear antigen [Source:HGNC Symbol;Acc:HGNC:8729]	-
ENSG00000054118	4769	4985	6249	5853	3707	6611	6000	5202	5118	5298	4453	6301	6984	5690	6451	6024	5467	6534	6391	6180	6930	5463	4865	THRAP3	1	36224416	36305357	+	4736	protein_coding	thyroid hormone receptor associated protein 3 [Source:HGNC Symbol;Acc:HGNC:22964]	-
ENSG00000084652	6197	5856	7774	7447	4872	7994	7006	6251	5953	6670	5219	5785	5725	4730	5456	5379	4675	5101	4868	4768	5431	4066	4213	TXLNA	1	32179686	32198285	+	5103	protein_coding	taxilin alpha [Source:HGNC Symbol;Acc:HGNC:30685]	-
ENSG00000117523	5042	5457	8125	6597	2954	6513	5694	5193	4957	4873	4073	6268	6628	5635	6185	5691	5109	6027	6732	6651	6583	5380	4891	PRRC2C	1	171485551	171593511	+	14173	protein_coding	proline rich coiled-coil 2C [Source:HGNC Symbol;Acc:HGNC:24903]	-
ENSG00000088986	6157	6227	7795	7112	6604	8060	7308	6378	6258	6703	5588	5064	5645	4415	4686	5022	4350	4778	4916	4603	5464	3863	4183	DYNLL1	12	120469850	120498493	+	2957	protein_coding	dynein light chain LC8-type 1 [Source:HGNC Symbol;Acc:HGNC:15476]	-
ENSG00000185567	6165	6208	9146	8108	3507	8018	6629	6460	6387	6207	5148	5788	5536	4420	5385	4903	4434	4767	5487	4700	5097	4308	4231	AHNAK2	14	104937244	104978357	-	18771	protein_coding	AHNAK nucleoprotein 2 [Source:HGNC Symbol;Acc:HGNC:20125]	-
ENSG00000070614	5537	5457	7444	6723	4163	7362	6884	6240	5972	6621	5080	5923	5559	4756	5201	5164	4590	5654	5496	5504	6331	4467	4910	NDST1	5	150485818	150558211	+	9529	protein_coding	N-deacetylase and N-sulfotransferase 1 [Source:HGNC Symbol;Acc:HGNC:7680]	-
ENSG00000131467	2606	2478	3413	2826	2029	3057	2898	2367	2332	2558	2012	9540	10082	7803	8694	8618	7518	8404	8765	8853	9813	7131	7020	PSME3	17	42824385	42843758	+	5152	protein_coding	proteasome activator subunit 3 [Source:HGNC Symbol;Acc:HGNC:9570]	-
ENSG00000163399	3793	3967	5513	4660	3232	5046	4315	4155	3945	3843	3205	7756	7544	6158	6648	6860	6035	7581	7936	7686	8552	6225	6136	ATP1A1	1	116372668	116410261	+	7261	protein_coding	ATPase Na+/K+ transporting subunit alpha 1 [Source:HGNC Symbol;Acc:HGNC:799]	-
ENSG00000029363	4241	4290	6069	5123	3348	6274	5557	4948	4825	4674	4196	7108	8228	6147	7118	6181	5696	6170	6757	6875	6860	5170	4569	BCLAF1	6	136256627	136289851	-	9533	protein_coding	BCL2 associated transcription factor 1 [Source:HGNC Symbol;Acc:HGNC:16863]	Others
ENSG00000114554	5887	5452	6668	6204	4023	7426	6843	6377	6192	6976	5093	6179	5474	4945	5044	5701	4674	5350	5297	5063	6257	4345	4922	PLXNA1	3	126988594	127037392	+	10944	protein_coding	plexin A1 [Source:HGNC Symbol;Acc:HGNC:9099]	-
ENSG00000037474	5865	5837	7818	6852	4920	7173	6474	5461	5441	5855	4643	6038	6319	4918	5490	5540	4600	5380	5431	5254	6198	4460	4322	NSUN2	5	6599239	6633291	-	5506	protein_coding	NOP2/Sun RNA methyltransferase family member 2 [Source:HGNC Symbol;Acc:HGNC:25994]	-
ENSG00000110107	5969	5776	7365	7085	5603	7373	6643	5774	5466	6403	4898	5688	5480	4670	4912	5377	4622	5185	5498	5198	6243	4240	4770	PRPF19	11	60890730	60906588	-	2739	protein_coding	pre-mRNA processing factor 19 [Source:HGNC Symbol;Acc:HGNC:17896]	-
ENSG00000124831	5071	4761	6527	5911	3670	6705	6310	5237	5090	5476	4729	6624	6730	5324	5871	5732	5016	6049	6367	6171	6913	5083	4805	LRRFIP1	2	237627576	237813682	+	11901	protein_coding	LRR binding FLII interacting protein 1 [Source:HGNC Symbol;Acc:HGNC:6702]	-
ENSG00000077549	6213	6113	7774	6896	6014	8333	7553	6784	6670	6712	5832	4949	5213	4187	4287	4488	4244	4810	4882	4513	5630	3946	4112	CAPZB	1	19338776	19485539	-	3238	protein_coding	capping actin protein of muscle Z-line subunit beta [Source:HGNC Symbol;Acc:HGNC:1491]	-
ENSG00000171456	7781	7513	9569	8737	5175	11092	9992	8882	8407	9381	7560	3591	3443	2883	3156	3178	2853	3084	3032	2940	3232	2320	2353	ASXL1	20	32358330	32439319	+	13676	protein_coding	ASXL transcriptional regulator 1 [Source:HGNC Symbol;Acc:HGNC:18318]	-
ENSG00000139641	6073	5917	8021	7279	5155	8196	7532	6635	6599	7071	5527	5310	4790	4258	4260	4718	4138	4995	5116	4692	5682	3798	4146	ESYT1	12	56118250	56144671	+	5493	protein_coding	extended synaptotagmin 1 [Source:HGNC Symbol;Acc:HGNC:29534]	-
ENSG00000180900	5435	4980	6255	5745	4688	7070	6417	5606	5610	6635	4955	6309	5782	5181	5570	6054	4990	5516	5573	4966	6484	4537	5530	SCRIB	8	143790920	143815379	-	6192	protein_coding	scribbled planar cell polarity protein [Source:HGNC Symbol;Acc:HGNC:30377]	-
ENSG00000125944	5460	5451	7379	6314	4769	6954	6412	5632	5278	5612	4701	5938	6287	5153	5778	5254	5057	5931	5705	5324	6315	4621	4471	HNRNPR	1	23303771	23344336	-	8676	protein_coding	heterogeneous nuclear ribonucleoprotein R [Source:HGNC Symbol;Acc:HGNC:5047]	-
ENSG00000117868	4151	4289	5612	4682	3246	5347	4743	4032	4022	4140	3565	6728	7139	5697	6239	6300	5407	7369	7920	7870	8896	6366	5989	ESYT2	7	158730995	158830253	-	7098	protein_coding	extended synaptotagmin 2 [Source:HGNC Symbol;Acc:HGNC:22211]	-
ENSG00000049656	5770	5707	7755	7041	5998	7854	7393	6618	6471	6674	5515	5298	5193	4338	4407	4820	4263	4849	5010	4858	5676	3999	4172	CLPTM1L	5	1317744	1345099	-	6557	protein_coding	CLPTM1 like [Source:HGNC Symbol;Acc:HGNC:24308]	-
ENSG00000090060	3561	3823	5127	4525	2927	5364	4925	4424	4360	4052	3750	6799	7864	5805	6599	6129	5353	7243	7999	7991	8723	6152	5784	PAPOLA	14	96501433	96567111	+	12766	protein_coding	poly(A) polymerase alpha [Source:HGNC Symbol;Acc:HGNC:14981]	-
ENSG00000125835	4868	4712	5765	5366	5470	6163	4990	4774	4402	4987	3820	6914	6621	5553	5832	6629	5581	6107	6102	5935	7577	5159	5947	SNRPB	20	2461634	2470853	-	1278	protein_coding	small nuclear ribonucleoprotein polypeptides B and B1 [Source:HGNC Symbol;Acc:HGNC:11153]	-
ENSG00000167325	5529	5643	7304	6284	4742	7475	6825	5996	5812	5638	4950	5729	6419	4943	5250	5391	4504	5102	5612	5530	5995	4666	3920	RRM1	11	4094707	4138876	+	4177	protein_coding	ribonucleotide reductase catalytic subunit M1 [Source:HGNC Symbol;Acc:HGNC:10451]	-
ENSG00000134910	6465	6434	8710	7862	5290	8732	7797	7126	6598	7036	5803	4645	4545	3647	3802	3873	3310	4766	4837	4850	5436	3885	3735	STT3A	11	125591712	125625215	+	7393	protein_coding	STT3A, catalytic subunit of the oligosaccharyltransferase complex [Source:HGNC Symbol;Acc:HGNC:6172]	-
ENSG00000072501	6119	6108	8313	7445	4438	9000	7904	7163	6992	7236	5888	5366	5307	4532	4806	4702	4416	3966	4237	3970	4505	3309	3292	SMC1A	X	53374149	53422728	-	10484	protein_coding	structural maintenance of chromosomes 1A [Source:HGNC Symbol;Acc:HGNC:11111]	-
ENSG00000204256	5554	5303	6921	6346	4168	7398	6646	5735	5566	6227	5286	6154	6279	4889	5395	5235	4671	5554	5336	5361	6017	4398	4553	BRD2	6	32968660	32981505	+	7337	protein_coding	bromodomain containing 2 [Source:HGNC Symbol;Acc:HGNC:1103]	-
ENSG00000148672	4569	4832	6390	5530	4335	6404	5576	4943	4871	4900	4157	6117	6555	5125	5821	5544	4887	6407	6766	6691	7796	5439	5248	GLUD1	10	87050486	87094866	-	3519	protein_coding	glutamate dehydrogenase 1 [Source:HGNC Symbol;Acc:HGNC:4335]	-
ENSG00000106244	5528	5347	6341	6464	5280	6701	5739	5152	4974	5838	4428	6062	6001	4878	5622	5522	5043	6152	5772	5374	6504	4839	5310	PDAP1	7	99392048	99408829	-	2854	protein_coding	PDGFA associated protein 1 [Source:HGNC Symbol;Acc:HGNC:14634]	-
ENSG00000134250	6387	6485	9316	8437	3573	9380	8620	8564	8039	7854	6174	4624	4145	3774	4122	3743	3397	3685	4118	3941	4163	3127	3157	NOTCH2	1	119911553	120069626	-	16807	protein_coding	notch 2 [Source:HGNC Symbol;Acc:HGNC:7882]	-
ENSG00000106636	6349	6321	8052	7607	6399	7958	6925	6577	6059	6935	5425	5126	5111	4108	4816	4742	4444	4564	4409	4292	4980	3550	4059	YKT6	7	44200968	44214294	+	3707	protein_coding	YKT6 v-SNARE homolog [Source:HGNC Symbol;Acc:HGNC:16959]	-
ENSG00000163655	4312	4524	5726	5056	4082	5870	5324	4627	4496	4499	3772	6292	6771	5079	5753	5594	5086	7150	7383	7442	8041	6049	5593	GMPS	3	155870536	155944026	+	8885	protein_coding	guanine monophosphate synthase [Source:HGNC Symbol;Acc:HGNC:4378]	-
ENSG00000162923	6278	6579	8817	7549	4756	9308	8510	7550	7279	7830	6444	4217	4269	3380	3921	3624	3303	4235	4304	4365	4624	3557	3451	WDR26	1	224385143	224437033	-	10976	protein_coding	WD repeat domain 26 [Source:HGNC Symbol;Acc:HGNC:21208]	-
ENSG00000136295	8010	7288	8988	8326	5166	11030	9886	8771	8725	10301	7522	3088	2886	2317	2525	2997	2530	3001	3002	2781	3670	2391	2842	TTYH3	7	2631951	2664802	+	6129	protein_coding	tweety family member 3 [Source:HGNC Symbol;Acc:HGNC:22222]	-
ENSG00000107984	8434	8611	11181	9929	8537	13040	11792	10647	10028	10383	8801	1489	1622	1236	1414	1444	1289	1325	1442	1457	1623	1128	1163	DKK1	10	52314296	52318042	+	2206	protein_coding	dickkopf WNT signaling pathway inhibitor 1 [Source:HGNC Symbol;Acc:HGNC:2891]	-
ENSG00000173692	5027	5367	6912	5958	4650	6715	6038	5197	5228	4976	4469	6438	6967	5457	5976	5607	5092	5291	5816	5604	6348	4492	4359	PSMD1	2	231056864	231172827	+	5187	protein_coding	proteasome 26S subunit, non-ATPase 1 [Source:HGNC Symbol;Acc:HGNC:9554]	-
ENSG00000205531	6257	6410	7735	7096	5966	8633	7751	7003	6674	7063	5693	4539	4719	3781	4268	4025	3532	4414	4800	4648	5273	3856	3788	NAP1L4	11	2944431	2992377	-	5200	protein_coding	nucleosome assembly protein 1 like 4 [Source:HGNC Symbol;Acc:HGNC:7640]	-
ENSG00000119681	9415	9126	13622	12729	6445	11359	10655	10234	9304	10443	7869	1594	1450	1213	1369	1321	1151	1435	1334	1340	1616	1135	1397	LTBP2	14	74498170	74612378	-	9091	protein_coding	latent transforming growth factor beta binding protein 2 [Source:HGNC Symbol;Acc:HGNC:6715]	-
ENSG00000127314	7417	7714	10922	8740	6909	12458	11397	10434	9893	9823	8470	2074	2331	1786	1842	1840	1666	2035	2143	2096	2281	1719	1537	RAP1B	12	68610839	68671901	+	16942	protein_coding	RAP1B, member of RAS oncogene family [Source:HGNC Symbol;Acc:HGNC:9857]	-
ENSG00000197457	2081	2128	2565	2295	2087	3636	3061	2718	2658	3065	2427	8565	8333	6817	7452	8382	7245	9003	8669	8347	10525	7175	8220	STMN3	20	63639705	63657682	-	3032	protein_coding	stathmin 3 [Source:HGNC Symbol;Acc:HGNC:15926]	-
ENSG00000173402	5994	5893	7698	7044	3985	8179	7176	6601	6311	6765	5233	5448	5058	4302	4661	5033	4274	4846	4693	4630	5563	3896	4071	DAG1	3	49468703	49535618	+	6923	protein_coding	dystroglycan 1 [Source:HGNC Symbol;Acc:HGNC:2666]	-
ENSG00000086598	4957	5386	7175	6341	4835	7183	6434	5611	5263	5356	4748	5159	5987	4649	4926	4894	4250	5857	6086	5999	6632	4927	4567	TMED2	12	123584531	123598577	+	3830	protein_coding	transmembrane p24 trafficking protein 2 [Source:HGNC Symbol;Acc:HGNC:16996]	-
ENSG00000073578	4505	4385	5424	5200	4179	6457	5825	5291	5153	5695	4566	6668	6262	5443	5429	5958	5291	5798	6398	5836	7137	4907	5319	SDHA	5	218241	256700	+	8383	protein_coding	succinate dehydrogenase complex flavoprotein subunit A [Source:HGNC Symbol;Acc:HGNC:10680]	-
ENSG00000104408	5419	5933	7596	6716	5898	7262	6556	5862	5693	5340	4621	4882	5807	4251	4717	4403	3935	5338	5897	5826	6371	4605	4095	EIF3E	8	108201216	108435333	-	6005	protein_coding	eukaryotic translation initiation factor 3 subunit E [Source:HGNC Symbol;Acc:HGNC:3277]	-
ENSG00000124193	4627	4705	6107	5309	3941	6790	6094	5152	4872	5199	4777	7135	7900	5899	6726	6349	5468	5243	5250	5175	5638	4375	4074	SRSF6	20	43457928	43464247	+	4593	protein_coding	serine and arginine rich splicing factor 6 [Source:HGNC Symbol;Acc:HGNC:10788]	-
ENSG00000157557	9908	10102	12443	11060	7908	13700	12315	10364	10387	11095	9209	847	1016	761	771	859	741	567	610	547	630	428	469	ETS2	21	38805307	38824955	+	4595	protein_coding	ETS proto-oncogene 2, transcription factor [Source:HGNC Symbol;Acc:HGNC:3489]	ETS
ENSG00000119383	3486	3500	4511	4274	3407	4788	4185	3939	3527	4154	3306	7543	7279	6357	6790	7170	6497	7236	7247	6726	8182	5945	6687	PTPA	9	129110950	129148946	+	5624	protein_coding	protein phosphatase 2 phosphatase activator [Source:HGNC Symbol;Acc:HGNC:9308]	-
ENSG00000144824	88	106	176	149	85	206	193	182	165	169	121	10484	11406	8728	9881	9108	7996	11352	12076	12119	13215	9572	9090	PHLDB2	3	111732497	111976517	+	12309	protein_coding	pleckstrin homology like domain family B member 2 [Source:HGNC Symbol;Acc:HGNC:29573]	-
ENSG00000203879	7575	6820	8650	8083	6391	10688	9552	8463	8155	9345	7553	3585	3378	2744	2928	3238	2878	3059	2709	2590	3183	2384	2575	GDI1	X	154436913	154443467	+	5256	protein_coding	GDP dissociation inhibitor 1 [Source:HGNC Symbol;Acc:HGNC:4226]	-
ENSG00000084754	4526	4478	5974	5252	4270	5989	5340	4710	4435	4977	4080	6126	6653	5140	5683	5839	5326	6252	6812	6486	7143	5336	5220	HADHA	2	26190635	26244726	-	4385	protein_coding	hydroxyacyl-CoA dehydrogenase trifunctional multienzyme complex subunit alpha [Source:HGNC Symbol;Acc:HGNC:4801]	-
ENSG00000137710	6233	6769	8891	7556	4825	9424	8637	7431	7415	7221	6393	3819	4211	3090	3661	3314	3020	3933	4340	4598	4558	3547	3059	RDX	11	109864295	110296722	-	8528	protein_coding	radixin [Source:HGNC Symbol;Acc:HGNC:9944]	-
ENSG00000125166	2316	2284	2991	2733	2155	3125	2648	2471	2349	2576	2072	8958	9217	7216	7765	7838	7004	8166	9151	8640	10346	6879	7017	GOT2	16	58707131	58734357	-	3766	protein_coding	glutamic-oxaloacetic transaminase 2 [Source:HGNC Symbol;Acc:HGNC:4433]	-
ENSG00000173726	4283	4521	5676	5156	4176	5800	4994	4621	4248	4249	3608	6844	7679	5931	6453	6333	5345	5805	6466	6537	7012	5276	4902	TOMM20	1	235109336	235128936	-	3542	protein_coding	translocase of outer mitochondrial membrane 20 [Source:HGNC Symbol;Acc:HGNC:20947]	-
ENSG00000211459	4747	4439	5045	4834	4419	5300	5124	4242	4095	7378	5021	7335	6209	6288	5653	6487	4467	6964	5531	6140	6543	4689	4925	MT-RNR1	MT	648	1601	+	954	Mt_rRNA	mitochondrially encoded 12S RNA [Source:HGNC Symbol;Acc:HGNC:7470]	-
ENSG00000187678	2954	3038	4311	3900	2088	3916	3587	3273	3124	3362	2680	8012	8125	6580	7215	7364	6225	8173	8010	7683	8946	6635	6623	SPRY4	5	142310427	142326455	-	6565	protein_coding	sprouty RTK signaling antagonist 4 [Source:HGNC Symbol;Acc:HGNC:15533]	-
ENSG00000008018	5921	6053	7543	7065	6786	7336	6605	5921	5381	5843	4969	5018	5524	4377	4905	4864	4478	5015	4741	4398	5293	3751	3997	PSMB1	6	170535117	170553341	-	2256	protein_coding	proteasome subunit beta 1 [Source:HGNC Symbol;Acc:HGNC:9537]	-
ENSG00000167601	7638	7440	9743	9263	6063	11383	10204	9077	8904	10007	7978	2044	2098	1737	1992	1842	1772	2742	2974	2786	3197	2396	2504	AXL	19	41219203	41261766	+	5154	protein_coding	AXL receptor tyrosine kinase [Source:HGNC Symbol;Acc:HGNC:905]	-
ENSG00000172531	5837	6002	7537	6867	6053	7229	6401	5836	5596	6261	5061	5149	4887	4334	4570	4771	4205	4795	5099	4671	5721	4078	4615	PPP1CA	11	67398183	67421183	-	2711	protein_coding	protein phosphatase 1 catalytic subunit alpha [Source:HGNC Symbol;Acc:HGNC:9281]	-
ENSG00000067182	3373	3265	4179	3800	3093	5059	4466	3859	4083	4505	3273	6894	6806	5492	5999	6743	5634	7754	7854	7281	9141	6064	6902	TNFRSF1A	12	6328757	6342114	-	4005	protein_coding	TNF receptor superfamily member 1A [Source:HGNC Symbol;Acc:HGNC:11916]	-
ENSG00000127481	5242	5156	8055	6581	3242	7301	6430	6314	6525	5954	4832	5140	4985	4319	4806	4264	4039	5329	6054	5575	5840	4595	4693	UBR4	1	19074506	19210276	-	24675	protein_coding	ubiquitin protein ligase E3 component n-recognin 4 [Source:HGNC Symbol;Acc:HGNC:30313]	-
ENSG00000136938	3232	3282	4196	3882	3451	4452	3995	3459	3407	3436	2968	7408	8189	6193	7217	6923	6246	7683	7605	7328	8420	6127	6058	ANP32B	9	97983361	98015943	+	1850	protein_coding	acidic nuclear phosphoprotein 32 family member B [Source:HGNC Symbol;Acc:HGNC:16677]	-
ENSG00000114416	5324	5352	7267	6147	4890	7951	7167	6407	5848	6278	5446	4668	5154	3764	4421	4220	3801	5359	5697	5544	5864	4367	3820	FXR1	3	180868141	180982753	+	12054	protein_coding	FMR1 autosomal homolog 1 [Source:HGNC Symbol;Acc:HGNC:4023]	-
ENSG00000149547	5415	5254	7082	6082	4664	6901	6361	5667	5292	5556	4683	5088	5555	4268	4777	4750	4173	5586	5924	5738	6659	4623	4567	EI24	11	125569216	125584687	+	3558	protein_coding	EI24, autophagy associated transmembrane protein [Source:HGNC Symbol;Acc:HGNC:13276]	-
ENSG00000196591	6233	6204	8108	6997	5827	8667	7815	6768	6669	6768	5607	4354	4892	3623	4021	3765	3487	4307	4659	4385	4740	3397	3254	HDAC2	6	113933028	114011308	-	15461	protein_coding	histone deacetylase 2 [Source:HGNC Symbol;Acc:HGNC:4853]	-
ENSG00000007202	4458	4411	5936	5168	3137	6338	5666	5333	5032	5179	4155	6133	5969	5215	5469	5623	5006	5875	6327	6219	7361	5423	5084	KIAA0100	17	28614440	28645454	-	9235	protein_coding	KIAA0100 [Source:HGNC Symbol;Acc:HGNC:28960]	-
ENSG00000060138	2399	2373	2915	2713	2270	3545	3324	2780	2691	3031	2467	8498	9057	7022	7706	7933	6780	7869	8147	7795	9371	6743	6837	YBX3	12	10699089	10723312	-	8610	protein_coding	Y-box binding protein 3 [Source:HGNC Symbol;Acc:HGNC:2428]	CSD
ENSG00000188612	4457	4701	5737	5304	4762	6056	5212	5044	4659	4729	3956	5969	6905	5174	5799	5667	5132	6167	6168	6028	6720	5122	4786	SUMO2	17	75165586	75182983	-	3372	protein_coding	small ubiquitin-like modifier 2 [Source:HGNC Symbol;Acc:HGNC:11125]	-
ENSG00000134531	2322	2370	4157	3718	2093	2164	2021	1792	1604	1793	1377	9563	9760	7928	8400	8833	7305	8318	8029	8185	9341	6513	6630	EMP1	12	13196716	13219939	+	7838	protein_coding	epithelial membrane protein 1 [Source:HGNC Symbol;Acc:HGNC:3333]	-
ENSG00000131143	4172	3866	5033	4558	4383	4874	4312	4181	3801	4429	3250	7077	7100	5721	6113	6918	5841	6623	6919	6124	7468	5174	6248	COX4I1	16	85798633	85807044	+	4792	protein_coding	cytochrome c oxidase subunit 4I1 [Source:HGNC Symbol;Acc:HGNC:2265]	-
ENSG00000162521	5521	5756	7555	6580	4788	7426	6693	5770	5526	5585	4946	5081	5716	4423	5022	4772	4143	4737	5206	5105	5532	4189	4111	RBBP4	1	32651142	32686211	+	9470	protein_coding	RB binding protein 4, chromatin remodeling factor [Source:HGNC Symbol;Acc:HGNC:9887]	-
ENSG00000169679	4827	4960	6332	5735	4164	7153	6282	5610	5426	5392	4771	6212	6877	5254	5769	5537	4953	4907	5240	5052	5639	4179	3885	BUB1	2	110637698	110678114	-	6032	protein_coding	BUB1 mitotic checkpoint serine/threonine kinase [Source:HGNC Symbol;Acc:HGNC:1148]	-
ENSG00000198561	6001	5978	8163	7153	4218	8153	7310	6591	6407	6557	5595	4235	4468	3587	3908	3699	3427	5025	5161	5068	5572	4107	3752	CTNND1	11	57753243	57819546	+	8798	protein_coding	catenin delta 1 [Source:HGNC Symbol;Acc:HGNC:2515]	-
ENSG00000136527	4904	4741	6238	5499	4196	6413	5813	5058	4842	5200	4536	5700	6220	4797	5242	5155	4668	6043	6212	6202	6700	4891	4835	TRA2B	3	185915906	185938136	-	11769	protein_coding	transformer 2 beta homolog [Source:HGNC Symbol;Acc:HGNC:10781]	-
ENSG00000108671	4387	4395	5856	5208	3822	5776	5019	4619	4368	4697	3994	6428	6846	5353	6225	5995	5343	5904	6293	6317	7049	5112	5074	PSMD11	17	32444261	32483318	+	7200	protein_coding	proteasome 26S subunit, non-ATPase 11 [Source:HGNC Symbol;Acc:HGNC:9556]	-
ENSG00000113407	5398	5863	7397	6458	5198	7368	6779	5851	5749	5832	5161	4866	5284	4006	4370	4154	3748	5180	5583	5572	5895	4280	3973	TARS	5	33440696	33469539	+	5718	protein_coding	threonyl-tRNA synthetase [Source:HGNC Symbol;Acc:HGNC:11572]	-
ENSG00000141959	1631	1460	1703	1664	1413	2732	2326	2195	2068	2406	1820	9993	8779	7782	8102	9223	7988	8655	8531	7784	9940	7226	8010	PFKL	21	44300051	44327376	+	8926	protein_coding	phosphofructokinase, liver type [Source:HGNC Symbol;Acc:HGNC:8876]	-
ENSG00000214022	5909	5657	7428	6694	5147	7201	6290	5516	5626	6305	4885	5135	5067	4120	4481	4813	4069	4852	4807	4795	5777	4153	4599	REPIN1	7	150368189	150374044	+	4649	protein_coding	replication initiator 1 [Source:HGNC Symbol;Acc:HGNC:17922]	zf-C2H2
ENSG00000090861	3935	3882	5126	4667	3594	5352	4574	4171	4068	4493	3687	6080	5895	4793	5152	5186	4787	7549	7746	7484	8567	5942	6586	AARS	16	70252295	70289543	-	4498	protein_coding	alanyl-tRNA synthetase [Source:HGNC Symbol;Acc:HGNC:20]	-
ENSG00000108883	3931	3889	5135	4635	3552	4807	4378	4063	3897	4065	3402	7230	7232	5674	6244	6562	5732	6554	6958	6720	7786	5273	5560	EFTUD2	17	44849943	44899662	-	10375	protein_coding	elongation factor Tu GTP binding domain containing 2 [Source:HGNC Symbol;Acc:HGNC:30858]	-
ENSG00000002834	2396	2241	2852	2705	1746	3231	2772	2625	2333	2778	2163	8939	8515	7347	8121	8362	7259	8291	8263	7332	9135	6705	6933	LASP1	17	38869859	38921770	+	7061	protein_coding	LIM and SH3 protein 1 [Source:HGNC Symbol;Acc:HGNC:6513]	-
ENSG00000133030	5215	5385	7301	6603	4037	6670	6169	5599	5265	5852	4759	5620	5366	4628	5246	5274	4482	5070	5132	4928	5729	4051	4570	MPRIP	17	17042545	17217679	+	18153	protein_coding	myosin phosphatase Rho interacting protein [Source:HGNC Symbol;Acc:HGNC:30321]	-
ENSG00000123505	3838	4083	5753	4843	3365	5569	4802	4437	4235	4054	3616	6714	7888	5848	6326	6211	5471	5790	6243	6591	7121	5014	4793	AMD1	6	110874770	110895713	+	7027	protein_coding	adenosylmethionine decarboxylase 1 [Source:HGNC Symbol;Acc:HGNC:457]	-
ENSG00000132383	4836	4841	6225	5663	4209	6523	6007	5359	5247	5230	4372	5737	5793	4718	4920	5015	4685	5534	5928	5820	6797	4407	4617	RPA1	17	1829702	1900082	+	5492	protein_coding	replication protein A1 [Source:HGNC Symbol;Acc:HGNC:10289]	-
ENSG00000101266	4611	4715	6320	5424	4014	6526	5753	5073	5040	4900	4338	5614	6095	4835	5435	5232	4735	5666	6178	5958	6639	4779	4560	CSNK2A1	20	472498	543835	-	29523	protein_coding	casein kinase 2 alpha 1 [Source:HGNC Symbol;Acc:HGNC:2457]	-
ENSG00000125844	5313	5321	7300	7157	4717	6572	5673	5211	4957	5712	4341	5595	5184	4641	4943	5087	4435	5545	5211	4909	5588	4292	4639	RRBP1	20	17613678	17682295	-	6980	protein_coding	ribosome binding protein 1 [Source:HGNC Symbol;Acc:HGNC:10448]	-
ENSG00000170515	5759	5661	7606	6820	5831	7276	6456	6161	5411	5667	4709	4786	5211	3996	4347	4293	3765	4672	4983	5015	5656	4156	3879	PA2G4	12	56104319	56113907	+	3795	protein_coding	proliferation-associated 2G4 [Source:HGNC Symbol;Acc:HGNC:8550]	-
ENSG00000198952	5868	5800	7152	6785	4903	7737	7013	6339	6078	6986	5291	5357	5117	4172	4709	4822	4168	4087	4323	3870	4603	3214	3577	SMG5	1	156249224	156282825	-	5304	protein_coding	SMG5, nonsense mediated mRNA decay factor [Source:HGNC Symbol;Acc:HGNC:24644]	-
ENSG00000103512	7508	7685	10590	8946	6396	10338	8919	8438	8093	8194	6606	2987	2798	2416	2499	2504	2194	2402	2820	2546	2869	1902	2176	NOMO1	16	14833681	14896160	+	5819	protein_coding	NODAL modulator 1 [Source:HGNC Symbol;Acc:HGNC:30060]	-
ENSG00000084090	3926	4250	5331	4564	3514	5338	4763	4208	4025	4194	3568	6514	7480	5513	6070	6225	5513	5963	6562	6547	7251	5244	5234	STARD7	2	96184859	96208825	-	4414	protein_coding	StAR related lipid transfer domain containing 7 [Source:HGNC Symbol;Acc:HGNC:18063]	-
ENSG00000095319	3732	3739	5228	4752	2861	5031	4553	4288	3964	4330	3474	7270	6743	5585	6209	6347	5565	6531	6783	6487	7529	5171	5615	NUP188	9	128947699	129007096	+	8041	protein_coding	nucleoporin 188 [Source:HGNC Symbol;Acc:HGNC:17859]	-
ENSG00000004142	4021	3899	5290	4682	3801	4973	4498	4073	3958	4140	3453	7191	7145	5627	6280	6825	5670	6104	6430	6014	7221	5002	5490	POLDIP2	17	28347177	28357522	-	2121	protein_coding	DNA polymerase delta interacting protein 2 [Source:HGNC Symbol;Acc:HGNC:23781]	-
ENSG00000142002	4025	3951	5157	4624	3056	5224	4676	4321	4012	4609	3967	6709	6476	5574	5812	6216	5363	6476	6439	6106	7721	5207	5849	DPP9	19	4675224	4724673	-	8324	protein_coding	dipeptidyl peptidase 9 [Source:HGNC Symbol;Acc:HGNC:18648]	-
ENSG00000142230	3977	4081	5048	4595	3911	5362	4624	4049	3916	4136	3465	6959	6972	5775	6262	6381	5670	6119	6338	6150	7249	5069	5392	SAE1	19	47113274	47210636	+	3396	protein_coding	SUMO1 activating enzyme subunit 1 [Source:HGNC Symbol;Acc:HGNC:30660]	-
ENSG00000149257	3263	3011	4056	4132	2979	5588	4767	4440	4192	4844	3725	6538	6118	5497	5345	6186	5368	7172	7276	6569	8233	5711	6378	SERPINH1	11	75562056	75572783	+	6281	protein_coding	serpin family H member 1 [Source:HGNC Symbol;Acc:HGNC:1546]	-
ENSG00000166851	4646	4243	5338	5106	3820	5562	5034	4516	4420	5190	3867	7380	7197	5885	6357	6714	6143	4922	5271	5048	6136	4066	4393	PLK1	16	23677656	23690367	+	4760	protein_coding	polo like kinase 1 [Source:HGNC Symbol;Acc:HGNC:9077]	-
ENSG00000165283	4811	4533	6284	5742	5105	5960	5344	4800	4655	5051	4116	6199	6298	4966	5067	5587	4907	5333	5651	5307	6215	4448	4843	STOML2	9	35099776	35103195	-	1806	protein_coding	stomatin like 2 [Source:HGNC Symbol;Acc:HGNC:14559]	-
ENSG00000101608	4780	5263	6839	5919	5430	7063	6331	5583	5413	5452	4587	5236	6056	4624	5178	5083	4625	4711	5056	4853	5481	3790	3848	MYL12A	18	3247481	3256236	+	3245	protein_coding	myosin light chain 12A [Source:HGNC Symbol;Acc:HGNC:16701]	-
ENSG00000112308	4903	5410	6423	5700	4346	7549	6413	5880	5541	5880	4765	5174	5781	4463	5131	4871	4411	5042	5021	4824	5445	4025	4075	C6orf62	6	24704861	24720836	-	4134	protein_coding	chromosome 6 open reading frame 62 [Source:HGNC Symbol;Acc:HGNC:20998]	-
ENSG00000013810	4883	4478	5716	5466	4567	6650	5798	5060	5070	5895	4607	6590	6435	5518	5759	6101	5369	4940	4708	4373	5145	3621	4290	TACC3	4	1721490	1745176	+	6528	protein_coding	transforming acidic coiled-coil containing protein 3 [Source:HGNC Symbol;Acc:HGNC:11524]	-
ENSG00000113719	5861	5531	7106	6482	4692	10638	9426	8639	8083	8909	7095	3606	3491	2885	2991	3235	2836	3451	3497	3161	3839	2651	2808	ERGIC1	5	172834275	172952685	+	14139	protein_coding	endoplasmic reticulum-golgi intermediate compartment 1 [Source:HGNC Symbol;Acc:HGNC:29205]	-
ENSG00000099901	3700	3777	4671	4352	4025	5059	4513	3912	3814	4132	3388	6830	7190	5863	6378	6533	5756	6544	6402	6015	7122	5262	5657	RANBP1	22	20115938	20127357	+	4622	protein_coding	RAN binding protein 1 [Source:HGNC Symbol;Acc:HGNC:9847]	-
ENSG00000178035	4304	4108	5315	5020	4254	5684	4885	4499	4311	4684	3860	6324	6229	4979	5567	5679	5046	5975	6504	5876	7290	5052	5431	IMPDH2	3	49024325	49029408	-	2773	protein_coding	inosine monophosphate dehydrogenase 2 [Source:HGNC Symbol;Acc:HGNC:6053]	-
ENSG00000075223	4259	4527	5825	4811	3029	5131	4720	4211	3932	3894	3339	6940	7564	5698	6417	6145	5332	5992	6223	6395	6662	5146	4653	SEMA3C	7	80742538	80922359	-	6268	protein_coding	semaphorin 3C [Source:HGNC Symbol;Acc:HGNC:10725]	-
ENSG00000152795	4366	4349	5324	4892	4169	6000	5493	4743	4569	4928	4264	6139	6561	5224	5854	5235	4847	6059	5836	5802	6479	4920	4757	HNRNPDL	4	82422564	82430408	-	5476	protein_coding	heterogeneous nuclear ribonucleoprotein D like [Source:HGNC Symbol;Acc:HGNC:5037]	-
ENSG00000185896	3808	3712	5169	4508	3377	4243	4011	3454	3579	3744	3008	7285	7254	5956	6210	6878	5662	6746	6860	6370	7782	5346	5814	LAMP1	13	113297241	113323672	+	5739	protein_coding	lysosomal associated membrane protein 1 [Source:HGNC Symbol;Acc:HGNC:6499]	-
ENSG00000132780	4437	4077	5407	4974	3984	6503	6032	4846	4658	5233	4833	5910	6108	4641	5253	4968	4577	6020	6069	5757	6477	5034	4849	NASP	1	45583846	45618904	+	8304	protein_coding	nuclear autoantigenic sperm protein [Source:HGNC Symbol;Acc:HGNC:7644]	-
ENSG00000164111	7340	7569	10710	9764	7506	10410	9287	8236	8060	8309	6997	2579	2818	2176	2345	2298	2021	2083	2118	2142	2358	1711	1729	ANXA5	4	121667955	121697113	-	3034	protein_coding	annexin A5 [Source:HGNC Symbol;Acc:HGNC:543]	-
ENSG00000138363	4632	4645	6215	5723	4552	6043	5467	5055	4892	4972	4125	5937	5948	4869	5167	5123	4801	5582	5662	5626	6421	4542	4532	ATIC	2	215311817	215349773	+	3928	protein_coding	5-aminoimidazole-4-carboxamide ribonucleotide formyltransferase/IMP cyclohydrolase [Source:HGNC Symbol;Acc:HGNC:794]	-
ENSG00000167615	5679	4166	5007	5056	2374	8319	8165	5692	5837	8219	7091	5922	5234	4205	5108	5082	4392	4937	3807	3642	4362	3772	4109	LENG8	19	54448887	54462037	+	6469	protein_coding	leukocyte receptor cluster member 8 [Source:HGNC Symbol;Acc:HGNC:15500]	-
ENSG00000116288	5096	5224	6281	5959	5655	6705	5510	5097	4823	5248	4184	5274	5360	4394	4783	4776	4525	5411	5465	5097	6148	4532	4461	PARK7	1	7954291	7985505	+	2397	protein_coding	Parkinsonism associated deglycase [Source:HGNC Symbol;Acc:HGNC:16369]	-
ENSG00000055070	4361	4187	5483	4973	3844	5520	4667	4481	4122	4660	3662	6931	6700	5671	6319	6323	5806	5583	5456	5191	6373	4622	4931	SZRD1	1	16352575	16398145	+	4747	protein_coding	SUZ RNA binding domain containing 1 [Source:HGNC Symbol;Acc:HGNC:30232]	-
ENSG00000161243	8656	8842	12168	11213	7965	13164	11655	10406	9864	11067	8925	632	562	494	584	510	488	425	449	439	467	300	333	FBXO27	19	38990714	39032785	-	2833	protein_coding	F-box protein 27 [Source:HGNC Symbol;Acc:HGNC:18753]	-
ENSG00000038382	6276	6683	9336	8361	4056	9289	8100	7722	7216	7635	6351	3746	3520	3103	3458	3333	2911	3114	3181	3223	3589	2572	2811	TRIO	5	14143702	14532128	+	17500	protein_coding	trio Rho guanine nucleotide exchange factor [Source:HGNC Symbol;Acc:HGNC:12303]	-
ENSG00000204843	5033	5023	6244	6030	4034	6882	6181	5568	5330	5918	4778	5610	5085	4458	5089	5140	4306	5111	5079	4871	5392	4142	4204	DCTN1	2	74361154	74392087	-	10439	protein_coding	dynactin subunit 1 [Source:HGNC Symbol;Acc:HGNC:2711]	-
ENSG00000107404	5869	5542	7036	6923	5152	7604	6694	6255	5887	6903	5318	4644	4070	3482	3862	4166	3633	4566	4486	4095	5045	3716	4429	DVL1	1	1335276	1349350	-	3814	protein_coding	dishevelled segment polarity protein 1 [Source:HGNC Symbol;Acc:HGNC:3084]	-
ENSG00000272391	4218	4050	5587	4884	3025	5789	5266	4578	4685	5133	3916	6669	6548	5377	5761	6072	5131	5414	5918	5506	6472	4605	4620	POM121C	7	75416787	75486271	-	8767	protein_coding	POM121 transmembrane nucleoporin C [Source:HGNC Symbol;Acc:HGNC:34005]	-
ENSG00000198668	3404	3347	4386	3808	3148	4765	4319	3845	3816	3694	3061	6809	7339	5670	6367	6390	5730	6630	7013	6719	7687	5431	5312	CALM1	14	90396502	90408261	+	7705	protein_coding	calmodulin 1 [Source:HGNC Symbol;Acc:HGNC:1442]	-
ENSG00000175792	4625	4502	5980	5467	4694	6521	5646	5177	4862	5214	4242	5686	5456	4456	4850	4875	4556	5463	5749	5120	6392	4449	4679	RUVBL1	3	128064778	128153914	-	6860	protein_coding	RuvB like AAA ATPase 1 [Source:HGNC Symbol;Acc:HGNC:10474]	-
ENSG00000149100	3946	4158	5501	4557	4409	5201	4584	4247	3907	3924	3320	6088	6828	5223	5413	5342	4747	6285	6686	6693	7289	5220	4982	EIF3M	11	32583798	32606262	+	7428	protein_coding	eukaryotic translation initiation factor 3 subunit M [Source:HGNC Symbol;Acc:HGNC:24460]	-
ENSG00000141522	4148	4141	5124	4842	3492	5158	4595	4245	3875	4754	3355	6782	6388	5201	5729	6324	5374	5932	5971	5659	7227	4747	5415	ARHGDIA	17	81867721	81871406	-	2903	protein_coding	Rho GDP dissociation inhibitor alpha [Source:HGNC Symbol;Acc:HGNC:678]	-
ENSG00000136270	4399	4245	5168	4966	4035	6065	5174	4581	4505	5302	4168	5860	5985	4735	4995	5456	4866	5790	5958	5454	6831	4586	5218	TBRG4	7	45100100	45112047	-	5803	protein_coding	transforming growth factor beta regulator 4 [Source:HGNC Symbol;Acc:HGNC:17443]	-
ENSG00000069849	4102	4254	5483	4953	4236	5684	5268	4560	4534	4543	3706	6093	6335	5095	5434	5624	4958	5398	5877	5665	6705	4891	4847	ATP1B3	3	141876124	141926514	+	2584	protein_coding	ATPase Na+/K+ transporting subunit beta 3 [Source:HGNC Symbol;Acc:HGNC:806]	-
ENSG00000130294	7747	7567	9819	9118	5619	12404	11246	10414	10091	11362	8678	1564	1404	1231	1247	1398	1210	1005	1025	1018	1192	836	1017	KIF1A	2	240713761	240821036	-	16695	protein_coding	kinesin family member 1A [Source:HGNC Symbol;Acc:HGNC:888]	-
ENSG00000197226	4945	4824	5835	5597	3959	6484	5845	5153	5063	5655	4430	6205	5649	4564	5191	5539	4840	4953	4770	4766	5536	3960	4448	TBC1D9B	5	179862066	179907859	-	11473	protein_coding	TBC1 domain family member 9B [Source:HGNC Symbol;Acc:HGNC:29097]	-
ENSG00000152102	5354	5590	7473	6553	4193	6903	6297	5487	5303	5734	4712	4799	5071	4163	4773	4398	3975	4528	4811	4681	5506	3992	3820	FAM168B	2	131047876	131093460	-	5435	protein_coding	family with sequence similarity 168 member B [Source:HGNC Symbol;Acc:HGNC:27016]	-
ENSG00000073111	5132	4979	6848	6236	4180	6013	5384	4939	4887	5329	4162	5320	4833	4127	4351	4841	4192	5615	5683	5225	6525	4485	4805	MCM2	3	127598223	127622436	+	4902	protein_coding	minichromosome maintenance complex component 2 [Source:HGNC Symbol;Acc:HGNC:6944]	-
ENSG00000167468	5540	5146	6343	6123	5852	6839	5896	5662	5446	6141	4477	5010	4901	4090	4268	4937	4245	4563	4903	4388	5227	3847	4099	GPX4	19	1103926	1106791	+	2019	protein_coding	glutathione peroxidase 4 [Source:HGNC Symbol;Acc:HGNC:4556]	-
ENSG00000116237	4341	4708	6117	5439	3889	6637	5852	5516	5055	5587	4393	5791	5642	4888	5382	5415	4676	4884	5090	4829	5500	4164	4147	ICMT	1	6221193	6235972	-	4910	protein_coding	isoprenylcysteine carboxyl methyltransferase [Source:HGNC Symbol;Acc:HGNC:5350]	-
ENSG00000100714	3977	3853	5114	4599	3233	5136	4698	4015	3986	4132	3525	6651	6752	5417	6011	5866	5487	6130	6264	6160	7055	4917	4877	MTHFD1	14	64388031	64463457	+	9377	protein_coding	methylenetetrahydrofolate dehydrogenase, cyclohydrolase and formyltetrahydrofolate synthetase 1 [Source:HGNC Symbol;Acc:HGNC:7432]	-
ENSG00000130702	8113	7193	8338	7904	4610	11592	10785	9115	9596	11062	8339	1926	1628	1437	1581	1819	1504	2041	1882	1693	2170	1681	1831	LAMA5	20	62307955	62367312	-	14291	protein_coding	laminin subunit alpha 5 [Source:HGNC Symbol;Acc:HGNC:6485]	-
ENSG00000122218	4898	4857	7047	6339	3517	6852	6064	5623	5270	5449	4573	5176	5297	4130	4602	4581	4088	4867	5261	5193	5877	4187	3920	COPA	1	160288686	160343400	-	7723	protein_coding	coatomer protein complex subunit alpha [Source:HGNC Symbol;Acc:HGNC:2230]	-
ENSG00000077235	4458	4580	6197	5427	3688	5893	5181	4705	4546	4881	3858	6032	5891	5007	5439	5423	4851	5221	5756	5298	6201	4406	4653	GTF3C1	16	27459555	27549913	-	11562	protein_coding	general transcription factor IIIC subunit 1 [Source:HGNC Symbol;Acc:HGNC:4664]	-
ENSG00000149480	5662	5496	6990	6288	4762	6982	6336	5437	5345	5908	4905	5025	4654	3936	4300	4608	3962	4627	4675	4469	5366	3682	4060	MTA2	11	62593214	62601840	-	4236	protein_coding	metastasis associated 1 family member 2 [Source:HGNC Symbol;Acc:HGNC:7411]	zf-GATA
ENSG00000186432	4550	4917	6659	5724	4150	7145	6220	5416	5110	5169	4525	4876	5522	4028	4650	4243	3839	4934	5761	5488	5864	4504	4130	KPNA4	3	160494995	160565588	-	9413	protein_coding	karyopherin subunit alpha 4 [Source:HGNC Symbol;Acc:HGNC:6397]	-
ENSG00000175063	3618	3552	4650	4287	3887	5635	5150	4567	4191	4770	3791	6671	7424	5725	6283	6487	5489	5395	5624	5349	5959	4322	4522	UBE2C	20	45812576	45816957	+	1286	protein_coding	ubiquitin conjugating enzyme E2 C [Source:HGNC Symbol;Acc:HGNC:15937]	-
ENSG00000149187	4308	4407	5736	5007	3048	6201	5477	4700	4537	4957	4179	5471	5754	4590	5190	4788	4454	6023	5873	5998	6675	5123	4810	CELF1	11	47465933	47565569	-	10452	protein_coding	CUGBP Elav-like family member 1 [Source:HGNC Symbol;Acc:HGNC:2549]	-
ENSG00000084733	4830	5382	6590	5726	4297	7189	6625	5918	5692	5646	4823	4794	5345	4188	4621	4446	3969	4552	4940	4728	5394	3865	3674	RAB10	2	26034107	26137454	+	3631	protein_coding	RAB10, member RAS oncogene family [Source:HGNC Symbol;Acc:HGNC:9759]	-
ENSG00000168036	4655	4784	6012	5403	4079	6071	5477	4843	4455	4822	4094	5674	5747	4691	5050	5191	4682	5282	5661	5364	6161	4384	4474	CTNNB1	3	41194741	41260096	+	11927	protein_coding	catenin beta 1 [Source:HGNC Symbol;Acc:HGNC:2514]	-
ENSG00000198113	4399	4294	5300	5178	3945	4816	4051	3766	3673	4463	3279	6315	6044	5248	5626	6392	5369	5689	5847	5565	7030	4928	5729	TOR4A	9	137277749	137282641	+	4148	protein_coding	torsin family 4 member A [Source:HGNC Symbol;Acc:HGNC:25981]	-
ENSG00000101337	7490	7403	9846	8738	5505	9946	9046	8254	7912	8844	6828	2771	2560	2049	2155	2459	2070	2228	2302	2240	2569	1819	1831	TM9SF4	20	32109506	32167258	+	5415	protein_coding	transmembrane 9 superfamily member 4 [Source:HGNC Symbol;Acc:HGNC:30797]	-
ENSG00000273749	5851	5994	7741	6793	5004	7374	6816	5776	5913	6103	5001	4533	4315	3552	3882	3921	3441	4252	4472	4177	5016	3409	3473	CYFIP1	15	22867052	22981063	-	10414	protein_coding	cytoplasmic FMR1 interacting protein 1 [Source:HGNC Symbol;Acc:HGNC:13759]	-
ENSG00000179950	5187	4882	6080	5769	4968	6341	5546	5036	4884	5764	4336	5416	5079	4341	4818	5173	4538	4667	4865	4544	5870	3845	4795	PUF60	8	143816344	143829859	-	5424	protein_coding	poly(U) binding splicing factor 60 [Source:HGNC Symbol;Acc:HGNC:17042]	-
ENSG00000136699	4483	4314	5416	5106	3469	5918	5146	4470	4473	5001	3979	6474	5982	5159	5503	5940	5194	5279	5093	4963	6335	4409	4590	SMPD4	2	130151392	130182750	-	7375	protein_coding	sphingomyelin phosphodiesterase 4 [Source:HGNC Symbol;Acc:HGNC:32949]	-
ENSG00000137962	6696	7372	9442	8095	4858	10908	10152	8855	8559	8193	7368	1879	2207	1746	1903	1738	1658	2423	2712	2705	3059	2158	1952	ARHGAP29	1	94148988	94275068	-	15524	protein_coding	Rho GTPase activating protein 29 [Source:HGNC Symbol;Acc:HGNC:30207]	-
ENSG00000180817	4948	5033	6494	5889	5102	6566	5942	5220	5001	5209	4345	4535	5238	3811	4255	3992	3736	5218	5660	5428	6081	4409	4359	PPA1	10	70202830	70233911	-	5171	protein_coding	pyrophosphatase (inorganic) 1 [Source:HGNC Symbol;Acc:HGNC:9226]	-
ENSG00000125398	4074	4090	5863	5147	3328	5671	5174	4705	4267	4933	3807	5563	5834	4979	5118	5417	4529	5723	5978	5777	6706	4987	4784	SOX9	17	72121020	72126420	+	3935	protein_coding	SRY-box 9 [Source:HGNC Symbol;Acc:HGNC:11204]	HMG
ENSG00000142168	3042	2892	3804	3600	3306	4479	3983	3778	3337	3534	2885	6996	6968	5643	6045	6060	5452	7114	7303	6605	7902	5815	5898	SOD1	21	31659622	31668931	+	2019	protein_coding	superoxide dismutase 1 [Source:HGNC Symbol;Acc:HGNC:11179]	-
ENSG00000164754	4637	4958	6431	5755	4082	6206	5834	4906	4899	4624	4115	5805	6022	4752	5107	4870	4577	4789	5147	5273	5788	4174	3669	RAD21	8	116845935	116874866	-	6192	protein_coding	RAD21 cohesin complex component [Source:HGNC Symbol;Acc:HGNC:9811]	-
ENSG00000122359	5204	5010	6146	5673	4672	6736	5855	5360	5299	6231	4677	4986	4747	3938	4236	4754	4091	4878	4850	4605	5800	4164	4407	ANXA11	10	80150889	80205572	-	8513	protein_coding	annexin A11 [Source:HGNC Symbol;Acc:HGNC:535]	-
ENSG00000196526	5327	5653	7381	6568	3796	8325	7483	6892	6599	6515	5567	4200	4223	3406	3819	3613	3248	4015	4187	4149	4580	3338	3267	AFAP1	4	7758714	7939926	-	10036	protein_coding	actin filament associated protein 1 [Source:HGNC Symbol;Acc:HGNC:24017]	-
ENSG00000186174	7821	7289	9053	8756	4446	8965	8264	7099	7189	8440	6361	2951	2847	2419	2716	2917	2370	2774	2646	2538	3187	2256	2615	BCL9L	11	118893875	118925608	-	10470	protein_coding	B cell CLL/lymphoma 9 like [Source:HGNC Symbol;Acc:HGNC:23688]	-
ENSG00000100813	4085	3656	4875	4428	3065	4962	4552	3870	3758	4125	3415	6697	6302	5408	6080	5921	5348	6752	6010	5877	6523	5051	5109	ACIN1	14	23058564	23095614	-	9110	protein_coding	apoptotic chromatin condensation inducer 1 [Source:HGNC Symbol;Acc:HGNC:17066]	-
ENSG00000065613	2867	3172	3975	3521	2150	3835	3494	2965	2995	2933	2499	6878	7617	5952	6487	6148	5190	7321	7704	8026	8146	6364	5608	SLK	10	103967201	104029233	+	7974	protein_coding	STE20 like kinase [Source:HGNC Symbol;Acc:HGNC:11088]	-
ENSG00000056097	4913	5318	6698	5847	3611	6387	5827	5198	4994	4960	4133	5178	5442	4339	4695	4697	4074	4995	5297	5444	5703	4236	3848	ZFR	5	32354350	32444761	-	6792	protein_coding	zinc finger RNA binding protein [Source:HGNC Symbol;Acc:HGNC:17277]	-
ENSG00000126067	4990	5179	6791	5977	4982	5962	5358	4695	4439	4807	3936	5189	5695	4430	4764	4839	4317	4808	5263	5111	5873	4100	4278	PSMB2	1	35599544	35641844	-	4843	protein_coding	proteasome subunit beta 2 [Source:HGNC Symbol;Acc:HGNC:9539]	-
ENSG00000167491	3445	3350	4322	3977	2684	4090	3770	3405	3152	3737	3000	6590	6580	5650	6120	6196	5351	6976	6764	6790	7909	5569	6183	GATAD2A	19	19385826	19508931	+	7296	protein_coding	GATA zinc finger domain containing 2A [Source:HGNC Symbol;Acc:HGNC:29989]	Others
ENSG00000138434	7470	7712	9946	8571	5696	10895	9721	8332	8242	8181	7317	2236	2343	1842	2089	1893	1809	1910	1996	2031	2227	1600	1432	ITPRID2	2	181891833	181930738	+	9582	protein_coding	ITPR interacting domain containing 2 [Source:HGNC Symbol;Acc:HGNC:11319]	-
ENSG00000198695	5024	3761	4533	4450	3362	8410	8517	6045	6195	6689	6836	5671	5011	3768	4877	4472	3469	4855	4096	4020	4194	3701	3375	MT-ND6	MT	14149	14673	-	525	protein_coding	mitochondrially encoded NADH:ubiquinone oxidoreductase core subunit 6 [Source:HGNC Symbol;Acc:HGNC:7462]	-
ENSG00000141905	3137	2931	3869	3650	1947	4058	3623	3165	3267	3677	2955	6839	6697	5813	6525	6750	5898	7061	6951	6481	7710	5659	6371	NFIC	19	3314403	3469217	+	9801	protein_coding	nuclear factor I C [Source:HGNC Symbol;Acc:HGNC:7786]	CTF/NFI
ENSG00000196642	3628	3460	4314	4230	3787	4832	4194	4013	3849	4497	3183	6782	6221	5361	6062	6241	5436	6056	5940	5604	6792	4723	5705	RABL6	9	136807943	136841187	+	10178	protein_coding	RAB, member RAS oncogene family like 6 [Source:HGNC Symbol;Acc:HGNC:24703]	-
ENSG00000160049	3354	3648	4959	4179	3186	5247	4833	4386	4205	4227	3758	5769	5947	4918	5034	5481	4514	6359	6392	6428	7318	5324	5402	DFFA	1	10456522	10472526	-	6622	protein_coding	DNA fragmentation factor subunit alpha [Source:HGNC Symbol;Acc:HGNC:2772]	-
ENSG00000105968	3998	4436	5583	5062	4044	5310	4811	4388	4186	4430	3545	6087	6486	5377	5888	5574	5183	5080	5441	5158	5598	4433	4505	H2AFV	7	44826791	44848083	-	4749	protein_coding	H2A histone family member V [Source:HGNC Symbol;Acc:HGNC:20664]	-
ENSG00000125970	4681	4640	5327	5088	4361	5596	4971	4469	4309	5146	3752	6117	5662	4799	4918	5530	4907	5338	5098	4725	6102	4012	4775	RALY	20	33993646	34108308	+	7513	protein_coding	RALY heterogeneous nuclear ribonucleoprotein [Source:HGNC Symbol;Acc:HGNC:15921]	-
ENSG00000131051	4099	3837	5150	4361	3257	5733	5276	4442	4296	4626	4057	5875	6532	4878	5441	5208	4504	5846	5916	5722	6223	4634	4370	RBM39	20	35701347	35742312	-	11936	protein_coding	RNA binding motif protein 39 [Source:HGNC Symbol;Acc:HGNC:15923]	-
ENSG00000173660	5016	4949	6494	6107	5663	6464	5627	5259	4729	5167	4170	4921	4899	4177	4829	4699	4267	4931	4832	4260	5151	3700	3875	UQCRH	1	46303631	46316776	+	1408	protein_coding	ubiquinol-cytochrome c reductase hinge protein [Source:HGNC Symbol;Acc:HGNC:12590]	-
ENSG00000184432	5229	5500	7545	6631	4648	7075	6296	5752	5335	5361	4587	4416	4575	3669	4056	3996	3580	4437	4737	4485	5100	3673	3445	COPB2	3	139355600	139389732	-	8177	protein_coding	coatomer protein complex subunit beta 2 [Source:HGNC Symbol;Acc:HGNC:2232]	-
ENSG00000010278	4935	4674	6511	5980	4918	6134	5851	5032	4653	5127	4204	4695	4639	3773	4027	4448	3615	4981	5456	5172	6272	4323	4389	CD9	12	6199715	6238271	+	4165	protein_coding	CD9 molecule [Source:HGNC Symbol;Acc:HGNC:1709]	-
ENSG00000173674	2984	3251	4122	3674	2921	4111	3792	3320	3075	3360	2726	6655	7586	5637	6263	6029	5249	6710	6963	7069	7514	5628	5154	EIF1AX	X	20124518	20141844	-	4427	protein_coding	eukaryotic translation initiation factor 1A X-linked [Source:HGNC Symbol;Acc:HGNC:3250]	-
ENSG00000140350	5302	5186	6631	6165	5173	7044	6146	5405	5077	5609	4718	4284	4374	3420	3798	3756	3406	4885	4997	5121	5423	4005	3679	ANP32A	15	68778535	68820897	-	7544	protein_coding	acidic nuclear phosphoprotein 32 family member A [Source:HGNC Symbol;Acc:HGNC:13233]	-
ENSG00000127463	5562	5450	7680	6677	4621	7576	6706	6247	5977	6380	5159	3860	3932	3417	3634	3707	3203	4056	4354	4118	4490	3259	3490	EMC1	1	19215664	19251552	-	9623	protein_coding	ER membrane protein complex subunit 1 [Source:HGNC Symbol;Acc:HGNC:28957]	-
ENSG00000115762	4707	4830	6327	5572	3891	6126	5745	5285	5095	5306	4096	5096	5111	4150	4636	4678	4133	4967	5194	5144	5517	4119	3818	PLEKHB2	2	131104847	131353709	+	6728	protein_coding	pleckstrin homology domain containing B2 [Source:HGNC Symbol;Acc:HGNC:19236]	-
ENSG00000101150	4644	4556	5978	5588	4546	6135	5778	4993	4811	5297	4374	5201	5059	4184	4451	4882	4289	5054	5025	4647	5771	4062	4109	TPD52L2	20	63865228	63891545	+	4694	protein_coding	tumor protein D52 like 2 [Source:HGNC Symbol;Acc:HGNC:12007]	-
ENSG00000100030	3390	3665	4825	3886	2594	4781	4450	3890	3800	3874	3260	6273	6699	5504	5959	5875	4894	6012	6421	6401	7115	5036	4785	MAPK1	22	21754500	21867680	-	11336	protein_coding	mitogen-activated protein kinase 1 [Source:HGNC Symbol;Acc:HGNC:6871]	-
ENSG00000101474	4235	4028	5267	4924	3950	5763	5137	4407	4196	4636	3722	6003	6099	4919	5303	5475	4829	5269	5438	4821	6077	4292	4432	APMAP	20	24962925	24992979	-	2454	protein_coding	adipocyte plasma membrane associated protein [Source:HGNC Symbol;Acc:HGNC:13238]	-
ENSG00000155096	5642	5856	7886	6739	4794	8661	7864	7094	6762	6724	5759	3531	3977	3043	3447	3104	2972	3205	3446	3562	3800	2772	2469	AZIN1	8	102826357	102893864	-	6426	protein_coding	antizyme inhibitor 1 [Source:HGNC Symbol;Acc:HGNC:16432]	-
ENSG00000123485	4221	4177	5484	4908	3642	6478	5800	4930	4946	5327	4524	6297	6638	5178	5968	5646	5133	4208	4113	4018	4667	3304	3406	HJURP	2	233833416	233854566	-	3821	protein_coding	Holliday junction recognition protein [Source:HGNC Symbol;Acc:HGNC:25444]	-
ENSG00000106628	3728	3631	4549	4519	3545	5186	4776	4182	3929	4396	3730	6068	5458	4592	4868	5219	4831	6064	6126	5898	7061	5023	5586	POLD2	7	44114681	44124358	-	3695	protein_coding	DNA polymerase delta 2, accessory subunit [Source:HGNC Symbol;Acc:HGNC:9176]	-
ENSG00000177963	7270	6636	8699	8541	6368	9230	7992	7528	6841	8341	6416	2653	2474	2252	2339	2581	2156	2601	2505	2295	2939	1992	2294	RIC8A	11	207511	215113	+	6685	protein_coding	RIC8 guanine nucleotide exchange factor A [Source:HGNC Symbol;Acc:HGNC:29550]	-
ENSG00000112335	4413	4438	5692	5238	4470	6279	5655	4847	4740	5086	4096	4913	5346	4088	4538	4638	4029	5196	5291	5404	5927	4208	4240	SNX3	6	108211222	108261260	-	1842	protein_coding	sorting nexin 3 [Source:HGNC Symbol;Acc:HGNC:11174]	-
ENSG00000117592	2628	2733	3545	3417	2730	3895	3457	3021	2897	2985	2565	7408	7913	6253	6822	6816	5966	6459	6772	6623	7140	5322	5294	PRDX6	1	173477266	173488807	+	2367	protein_coding	peroxiredoxin 6 [Source:HGNC Symbol;Acc:HGNC:16753]	-
ENSG00000023734	2702	3014	3753	3356	2908	3794	3313	3007	2824	2942	2410	6476	7144	5451	5979	5833	5195	7084	7485	7604	8417	6071	5808	STRAP	12	15882391	15903478	+	2211	protein_coding	serine/threonine kinase receptor associated protein [Source:HGNC Symbol;Acc:HGNC:30796]	-
ENSG00000185627	6600	6604	8587	7857	7263	8056	7106	6429	5714	6584	5387	3211	3427	2688	3150	2986	2660	3072	3113	3295	3566	2426	2679	PSMD13	11	236546	252984	+	4767	protein_coding	proteasome 26S subunit, non-ATPase 13 [Source:HGNC Symbol;Acc:HGNC:9558]	-
ENSG00000129657	5901	6008	8203	6875	3976	8609	7852	7371	6974	7315	6031	3620	3422	3001	3102	3153	2884	3178	3194	3098	3643	2427	2619	SEC14L1	17	77088749	77217101	+	10356	protein_coding	SEC14 like lipid binding 1 [Source:HGNC Symbol;Acc:HGNC:10698]	-
ENSG00000142208	3727	3817	4485	4319	2933	5744	5175	4228	4152	5147	3932	6913	6075	5116	5589	5921	5259	5231	5106	4767	5915	4153	4612	AKT1	14	104769349	104795751	-	11162	protein_coding	AKT serine/threonine kinase 1 [Source:HGNC Symbol;Acc:HGNC:391]	-
ENSG00000047410	3944	4056	5278	4734	2783	5932	5612	4606	4604	4636	3996	5739	5943	4627	5490	4791	4500	5437	5810	5454	5802	4385	4050	TPR	1	186311652	186375693	-	12350	protein_coding	translocated promoter region, nuclear basket protein [Source:HGNC Symbol;Acc:HGNC:12017]	-
ENSG00000206053	5569	5868	7302	6802	5573	8012	7352	6201	6118	6350	5455	3758	3971	3137	3551	3472	3175	3584	3624	3480	3917	2937	2897	JPT2	16	1678256	1702280	+	4768	protein_coding	Jupiter microtubule associated homolog 2 [Source:HGNC Symbol;Acc:HGNC:14137]	-
ENSG00000041353	143	179	253	195	133	158	150	122	110	133	102	9002	10318	7876	8581	7929	7638	9987	10780	10874	11368	8664	7289	RAB27B	18	54717860	54895516	+	7432	protein_coding	RAB27B, member RAS oncogene family [Source:HGNC Symbol;Acc:HGNC:9767]	-
ENSG00000119326	4964	5201	7257	6283	5038	7309	6603	5925	5733	5576	4843	4353	4833	3571	4017	3644	3322	3907	4220	4332	4645	3292	3078	CTNNAL1	9	108942569	109013529	-	3131	protein_coding	catenin alpha like 1 [Source:HGNC Symbol;Acc:HGNC:2512]	-
ENSG00000114978	4018	4369	5626	4804	3407	6330	5825	5052	4908	4726	4138	5095	5873	4572	5221	4740	4268	4661	5103	5172	5788	4319	3871	MOB1A	2	74152528	74178898	-	6440	protein_coding	MOB kinase activator 1A [Source:HGNC Symbol;Acc:HGNC:16015]	-
ENSG00000169021	5134	5097	6648	5875	5721	6740	5876	5101	4779	5561	4460	4660	4980	3928	4320	4526	3726	4349	4296	4126	5050	3541	3339	UQCRFS1	19	29205321	29213541	-	3475	protein_coding	ubiquinol-cytochrome c reductase, Rieske iron-sulfur polypeptide 1 [Source:HGNC Symbol;Acc:HGNC:12587]	-
ENSG00000196504	4126	4405	5619	4974	3477	5605	5211	4454	4408	4386	3847	5215	6010	4260	4907	4454	3987	5403	5984	5873	6179	4710	4158	PRPF40A	2	152651593	152717997	-	9536	protein_coding	pre-mRNA processing factor 40 homolog A [Source:HGNC Symbol;Acc:HGNC:16463]	-
ENSG00000183020	4182	3960	5032	4454	3558	5905	5308	4698	4815	5213	4100	5945	5604	4651	4744	5482	4553	4771	5323	4908	5770	4022	4614	AP2A2	11	924894	1012245	+	9638	protein_coding	adaptor related protein complex 2 subunit alpha 2 [Source:HGNC Symbol;Acc:HGNC:562]	-
ENSG00000122862	106	100	159	153	130	165	112	98	88	109	79	9422	11070	8343	8779	8775	7868	9596	10156	9887	11047	7780	7582	SRGN	10	69088106	69104811	+	1220	protein_coding	serglycin [Source:HGNC Symbol;Acc:HGNC:9361]	-
ENSG00000111371	5012	5382	7361	6567	3730	6639	5899	5349	5041	4986	4374	4248	4775	3859	4211	4066	3261	4635	4876	4792	5127	3959	3437	SLC38A1	12	46183063	46270017	-	10015	protein_coding	solute carrier family 38 member 1 [Source:HGNC Symbol;Acc:HGNC:13447]	-
ENSG00000143418	5022	5024	6881	6006	4217	7349	6167	5707	5385	5831	4745	4958	4480	3817	4000	4185	3668	4018	4294	3967	4873	3317	3603	CERS2	1	150960583	150975004	-	4644	protein_coding	ceramide synthase 2 [Source:HGNC Symbol;Acc:HGNC:14076]	-
ENSG00000181789	4853	4310	6502	5844	4129	6350	5763	5171	5086	5516	4459	5348	4842	4038	4204	4585	3893	4577	4624	4583	5247	3615	3922	COPG1	3	129249606	129277773	+	4425	protein_coding	coatomer protein complex subunit gamma 1 [Source:HGNC Symbol;Acc:HGNC:2236]	-
ENSG00000006744	4043	3955	4937	4826	3635	4927	4480	3961	3899	4523	3368	6342	6077	5044	5413	5760	4977	5290	5512	5183	6093	4280	4787	ELAC2	17	12992391	13018187	-	6345	protein_coding	elaC ribonuclease Z 2 [Source:HGNC Symbol;Acc:HGNC:14198]	-
ENSG00000143742	4783	5180	6395	5870	5009	6745	6302	5356	5100	4864	4455	4437	5171	4059	4206	4040	3826	4276	4583	4666	5080	3603	3258	SRP9	1	225777813	225790466	+	1728	protein_coding	signal recognition particle 9 [Source:HGNC Symbol;Acc:HGNC:11304]	-
ENSG00000111206	2657	2620	3669	3357	1983	3486	3113	2744	2765	3059	2596	7778	7466	6061	6715	7017	6260	6645	6706	6207	7395	5439	5523	FOXM1	12	2857681	2877155	-	4899	protein_coding	forkhead box M1 [Source:HGNC Symbol;Acc:HGNC:3818]	Fork
ENSG00000185787	4931	5352	6752	6027	5114	7483	6901	5835	5370	5752	4539	4070	4616	3577	4006	3634	3464	4119	4137	4202	4847	3418	3099	MORF4L1	15	78810487	78898133	+	6584	protein_coding	mortality factor 4 like 1 [Source:HGNC Symbol;Acc:HGNC:16989]	-
ENSG00000186575	5757	5943	8286	7200	5276	7389	6340	5857	5487	6424	5051	3667	3890	3200	3396	3472	2876	3614	3777	3723	4192	3105	3288	NF2	22	29603556	29698598	+	7170	protein_coding	neurofibromin 2 [Source:HGNC Symbol;Acc:HGNC:7773]	-
ENSG00000114686	4364	4849	6409	5564	4363	6077	5247	4906	4580	4525	3840	4722	5326	3748	4187	4335	3722	5193	5419	5367	5957	4143	4363	MRPL3	3	131462212	131502983	-	2715	protein_coding	mitochondrial ribosomal protein L3 [Source:HGNC Symbol;Acc:HGNC:10379]	-
ENSG00000065911	4227	4100	5244	4479	3908	6679	6179	5441	5102	5342	4473	4958	4970	4012	4647	4352	3884	5017	5248	4985	5742	4165	3888	MTHFD2	2	74198562	74217565	+	4870	protein_coding	methylenetetrahydrofolate dehydrogenase (NADP+ dependent) 2, methenyltetrahydrofolate cyclohydrolase [Source:HGNC Symbol;Acc:HGNC:7434]	-
ENSG00000141556	3534	3243	4448	3809	3077	5053	4656	4065	3955	4600	3605	6209	5878	4890	5004	5803	4931	5680	5938	5444	7143	4862	5212	TBCD	17	82752064	82945922	+	13546	protein_coding	tubulin folding cofactor D [Source:HGNC Symbol;Acc:HGNC:11581]	-
ENSG00000087586	4352	4389	5482	4995	3790	6066	5552	4610	4614	4774	4162	6053	6319	4967	5507	5441	4976	4227	4444	4090	4906	3605	3555	AURKA	20	56369389	56392337	-	2928	protein_coding	aurora kinase A [Source:HGNC Symbol;Acc:HGNC:11393]	-
ENSG00000110047	5800	5548	7136	6753	5347	6569	5993	5421	5363	6055	4618	3859	3499	3050	3284	3544	3097	4243	4483	4127	5343	3480	4061	EHD1	11	64851642	64888296	-	7101	protein_coding	EH domain containing 1 [Source:HGNC Symbol;Acc:HGNC:3242]	-
ENSG00000182551	1483	1474	2041	1926	1576	2039	1963	1665	1643	1598	1327	8794	9011	7177	7534	7691	6774	7514	8040	7762	8742	6318	6320	ADI1	2	3497361	3519736	-	5560	protein_coding	acireductone dioxygenase 1 [Source:HGNC Symbol;Acc:HGNC:30576]	-
ENSG00000134440	2402	2456	3368	3023	2159	3362	3122	2663	2663	2684	2331	6775	7535	5658	6103	6001	5272	7456	7688	7654	8479	6033	5516	NARS	18	57600656	57622213	-	4089	protein_coding	asparaginyl-tRNA synthetase [Source:HGNC Symbol;Acc:HGNC:7643]	-
ENSG00000104969	4066	4009	5073	4515	3902	5359	4598	4107	3793	4560	3527	5804	5766	4625	5011	5357	4634	5455	5497	5240	6216	4470	4719	SGTA	19	2754714	2783371	-	3801	protein_coding	small glutamine rich tetratricopeptide repeat containing alpha [Source:HGNC Symbol;Acc:HGNC:10819]	-
ENSG00000177084	4340	4097	5186	4715	2906	5383	4942	4216	4313	4752	3904	6137	5842	4987	5550	5530	5039	5072	4973	4750	5259	3942	4377	POLE	12	132623753	132687365	-	16609	protein_coding	DNA polymerase epsilon, catalytic subunit [Source:HGNC Symbol;Acc:HGNC:9177]	-
ENSG00000161547	3875	4064	5043	4619	4110	6285	5809	4743	4648	4713	4239	5496	6202	4569	4917	4824	4141	4767	4912	4851	5458	4092	3723	SRSF2	17	76734115	76737374	-	3017	protein_coding	serine and arginine rich splicing factor 2 [Source:HGNC Symbol;Acc:HGNC:10783]	-
ENSG00000078618	4510	4539	6044	5242	3862	6023	5364	4783	4609	4467	3885	5027	5315	4042	4457	4256	4101	4934	5323	5296	5875	4147	3905	NRDC	1	51789191	51878937	-	6773	protein_coding	nardilysin convertase [Source:HGNC Symbol;Acc:HGNC:7995]	-
ENSG00000183684	4541	4666	5755	5368	4775	5600	4728	4250	3935	4582	3640	5510	5270	4461	5268	4875	3174	5061	5321	4723	5734	4157	4538	ALYREF	17	81887844	81891586	-	1574	protein_coding	Aly/REF export factor [Source:HGNC Symbol;Acc:HGNC:19071]	-
ENSG00000138107	5090	4949	6392	5905	5085	6619	5814	5560	5038	5645	4669	4647	4607	3881	4344	4319	3870	4141	4067	3895	4579	3292	3518	ACTR1A	10	102461881	102502711	-	4654	protein_coding	ARP1 actin related protein 1 homolog A [Source:HGNC Symbol;Acc:HGNC:167]	-
ENSG00000105355	4217	4050	5412	4916	3783	5439	4697	4464	4305	4656	3825	5352	4846	4225	4417	5067	4464	5203	5569	5388	6584	4254	4776	PLIN3	19	4838341	4867768	-	2813	protein_coding	perilipin 3 [Source:HGNC Symbol;Acc:HGNC:16893]	-
ENSG00000162337	7512	6749	8506	7807	5283	10676	9429	8971	8737	9678	7033	1717	1406	1255	1297	1486	1314	1826	1965	1676	2329	1517	1696	LRP5	11	68312609	68449275	+	6164	protein_coding	LDL receptor related protein 5 [Source:HGNC Symbol;Acc:HGNC:6697]	-
ENSG00000164104	3420	3410	4259	3981	3464	5300	4796	4198	4078	4111	3548	6393	7030	5277	6160	5730	5228	5147	5235	4918	5706	4183	4142	HMGB2	4	173331695	173335125	-	2775	protein_coding	high mobility group box 2 [Source:HGNC Symbol;Acc:HGNC:5000]	HMG
ENSG00000116260	6122	5847	7451	6981	5724	8250	7254	6692	6257	7431	5666	3818	3575	2983	3195	3577	2903	2716	2825	2661	3143	2201	2378	QSOX1	1	180154834	180204030	+	9311	protein_coding	quiescin sulfhydryl oxidase 1 [Source:HGNC Symbol;Acc:HGNC:9756]	-
ENSG00000136271	4424	4413	6182	5363	4654	5394	5014	4384	4190	4676	3717	5063	5486	4308	4638	4610	4095	4879	5029	5001	5958	3921	4174	DDX56	7	44565417	44575051	-	4068	protein_coding	DEAD-box helicase 56 [Source:HGNC Symbol;Acc:HGNC:18193]	-
ENSG00000154518	4336	4105	5183	4824	4506	4735	4318	3928	3682	4236	3359	5668	5605	4737	4585	5587	4641	5266	5288	5065	6267	4450	4907	ATP5MC3	2	175176258	175184607	-	6780	protein_coding	ATP synthase membrane subunit c locus 3 [Source:HGNC Symbol;Acc:HGNC:843]	-
ENSG00000198700	4155	3997	5363	4719	3141	5583	5087	4422	4245	4305	3646	5933	5760	4588	5201	5070	4689	4973	5156	5128	5903	4143	3970	IPO9	1	201829141	201884294	+	11915	protein_coding	importin 9 [Source:HGNC Symbol;Acc:HGNC:19425]	-
ENSG00000141543	3986	3976	5040	4774	4007	5364	4953	4295	4072	4559	3747	5857	5879	4548	4653	4991	4198	4860	5316	5223	6122	4066	4663	EIF4A3	17	80135214	80147183	-	4967	protein_coding	eukaryotic translation initiation factor 4A3 [Source:HGNC Symbol;Acc:HGNC:18683]	-
ENSG00000100644	2329	2413	3275	2913	1820	3759	3166	3010	2912	2733	2477	7327	7659	6076	6582	6321	5627	6223	7024	7198	7607	5736	4915	HIF1A	14	61695513	61748259	+	5151	protein_coding	hypoxia inducible factor 1 subunit alpha [Source:HGNC Symbol;Acc:HGNC:4910]	Others
ENSG00000160075	4576	4377	5872	5113	4749	6330	5398	4897	4609	5026	4160	4798	5302	4031	4324	4508	3655	4468	4738	4567	5380	4008	4101	SSU72	1	1541673	1574869	-	6925	protein_coding	SSU72 homolog, RNA polymerase II CTD phosphatase [Source:HGNC Symbol;Acc:HGNC:25016]	-
ENSG00000204574	5312	5245	7168	6352	5028	7244	6624	5688	5460	5749	4814	4345	4250	3423	3747	3863	3193	3727	3847	3551	4202	2980	3108	ABCF1	6	30571376	30597179	+	4523	protein_coding	ATP binding cassette subfamily F member 1 [Source:HGNC Symbol;Acc:HGNC:70]	-
ENSG00000086232	4538	4536	6023	5321	3804	5986	5534	4829	4810	4923	4164	4601	4990	3910	4280	4248	3690	4789	5148	5131	5649	4111	3847	EIF2AK1	7	6022244	6059230	-	5550	protein_coding	eukaryotic translation initiation factor 2 alpha kinase 1 [Source:HGNC Symbol;Acc:HGNC:24921]	-
ENSG00000101188	5688	5482	7159	7013	5129	5887	5381	4910	4720	5705	4260	3566	3277	2870	3070	3377	2884	4876	4683	4642	5528	3970	4473	NTSR1	20	62708837	62762771	+	4237	protein_coding	neurotensin receptor 1 [Source:HGNC Symbol;Acc:HGNC:8039]	-
ENSG00000089685	4038	4156	5065	4594	4115	5422	4810	4290	4189	4380	3714	5614	6359	4865	5604	5648	4913	4462	4695	4438	5310	3854	4000	BIRC5	17	78214186	78225636	+	3815	protein_coding	baculoviral IAP repeat containing 5 [Source:HGNC Symbol;Acc:HGNC:593]	-
ENSG00000183431	4029	4088	5535	4757	3864	5303	4526	4186	3917	4067	3491	5416	5884	4490	4829	4655	4331	5291	5593	5534	6048	4256	4368	SF3A3	1	37956975	37990921	-	4740	protein_coding	splicing factor 3a subunit 3 [Source:HGNC Symbol;Acc:HGNC:10767]	-
ENSG00000071894	4603	3839	4954	4723	3231	6376	5671	5058	4844	5886	4442	5184	4867	4124	4392	4956	4061	4789	4964	4436	5261	3689	4090	CPSF1	8	144393229	144409349	-	6072	protein_coding	cleavage and polyadenylation specific factor 1 [Source:HGNC Symbol;Acc:HGNC:2324]	-
ENSG00000184840	4590	4445	5740	5616	4846	5915	5375	4898	4644	5387	4090	5053	4648	4115	4332	4892	4582	4269	4360	3905	4963	3603	4136	TMED9	5	177592158	177596124	+	2440	protein_coding	transmembrane p24 trafficking protein 9 [Source:HGNC Symbol;Acc:HGNC:24878]	-
ENSG00000177156	4466	4587	5568	4916	4761	6370	5331	4766	4706	5046	3987	5026	5141	4012	4197	4570	4000	4533	4759	4552	5446	3796	3796	TALDO1	11	747329	765024	+	3005	protein_coding	transaldolase 1 [Source:HGNC Symbol;Acc:HGNC:11559]	-
ENSG00000171940	3079	3293	4357	3601	2125	5756	5299	4601	4787	4384	3826	5870	6407	4940	5447	5338	4826	5173	5455	5447	5965	4353	3946	ZNF217	20	53567065	53609907	-	6181	protein_coding	zinc finger protein 217 [Source:HGNC Symbol;Acc:HGNC:13009]	zf-C2H2
ENSG00000152104	7686	8595	12073	10512	5067	9603	8506	8452	8047	7499	6474	1354	1288	1187	1386	1190	1090	1320	1460	1461	1604	1190	1185	PTPN14	1	214348696	214552449	-	18756	protein_coding	protein tyrosine phosphatase, non-receptor type 14 [Source:HGNC Symbol;Acc:HGNC:9647]	-
ENSG00000083444	3520	3417	4651	4261	3191	6190	5766	5006	4936	5581	4382	5083	4565	3978	4092	4813	3762	5478	5453	4977	6146	4312	4663	PLOD1	1	11934205	11975538	+	5320	protein_coding	procollagen-lysine,2-oxoglutarate 5-dioxygenase 1 [Source:HGNC Symbol;Acc:HGNC:9081]	-
ENSG00000099817	3952	3632	4471	4275	3620	4559	4058	3834	3510	4249	3069	6447	5450	5024	5021	5709	5141	5377	5543	4969	6682	4364	5256	POLR2E	19	1086579	1095380	-	4865	protein_coding	RNA polymerase II subunit E [Source:HGNC Symbol;Acc:HGNC:9192]	-
ENSG00000136193	7121	7366	10414	9075	5376	10177	9284	8350	7960	8267	6868	1285	1301	1022	1227	1095	999	1875	1936	1960	2088	1540	1487	SCRN1	7	29920103	29990289	-	6046	protein_coding	secernin 1 [Source:HGNC Symbol;Acc:HGNC:22192]	-
ENSG00000237550	2679	2711	3533	3141	3383	3972	3304	3099	2872	2778	2431	6650	7381	5556	5927	5769	5371	6255	6645	6541	7521	5362	4939	RPL9P9	15	82372196	82372912	-	717	transcribed_processed_pseudogene	ribosomal protein L9 pseudogene 9 [Source:HGNC Symbol;Acc:HGNC:17251]	-
ENSG00000118515	252	251	383	330	235	532	506	464	493	421	394	9689	10540	7905	8665	8747	7586	8867	8945	8711	9658	7302	6891	SGK1	6	134169246	134318112	-	9992	protein_coding	serum/glucocorticoid regulated kinase 1 [Source:HGNC Symbol;Acc:HGNC:10810]	-
ENSG00000117984	4135	4334	5315	5159	4700	4866	4039	3623	3528	4036	3280	5823	5230	4678	5028	5628	4849	4953	5223	4532	5846	4197	4715	CTSD	11	1752752	1764573	-	3126	protein_coding	cathepsin D [Source:HGNC Symbol;Acc:HGNC:2529]	-
ENSG00000115875	4058	3794	4788	4343	3795	5148	4697	4029	3897	3931	3568	5773	6166	4604	5392	5248	4566	5182	5235	4990	5943	4265	4229	SRSF7	2	38743599	38751494	-	4045	protein_coding	serine and arginine rich splicing factor 7 [Source:HGNC Symbol;Acc:HGNC:10789]	-
ENSG00000167522	3841	3679	4784	4472	2685	4849	4298	3847	3687	4141	3354	5622	5323	4603	5282	5027	4399	5882	5859	5645	6327	5019	5016	ANKRD11	16	89267619	89490561	-	19538	protein_coding	ankyrin repeat domain 11 [Source:HGNC Symbol;Acc:HGNC:21316]	-
ENSG00000177606	3246	3332	4313	3809	3292	4644	4025	4035	3467	4225	3265	5777	5526	4712	4885	5471	4637	5679	6063	5706	6984	5032	5497	JUN	1	58780788	58784327	-	3540	protein_coding	Jun proto-oncogene, AP-1 transcription factor subunit [Source:HGNC Symbol;Acc:HGNC:6204]	TF_bZIP
ENSG00000187735	5260	5420	7104	6481	4700	7165	6295	5590	5078	5351	4501	3641	4041	3320	3520	3165	3047	3906	4328	4389	4639	3433	3203	TCEA1	8	53966552	54022529	-	4415	protein_coding	transcription elongation factor A1 [Source:HGNC Symbol;Acc:HGNC:11612]	-
ENSG00000173120	5772	5668	7642	6756	3687	7817	7025	6148	6058	6570	5284	3304	3345	2825	3097	3165	2926	3567	3612	3427	3922	2880	2984	KDM2A	11	67119269	67258087	+	10380	protein_coding	lysine demethylase 2A [Source:HGNC Symbol;Acc:HGNC:13606]	-
ENSG00000158195	4773	4627	6353	5525	3424	6995	6303	5617	5343	5968	4611	4072	4141	3365	3808	3962	3346	4216	4550	4577	4838	3415	3627	WASF2	1	27404226	27490158	-	5676	protein_coding	WAS protein family member 2 [Source:HGNC Symbol;Acc:HGNC:12733]	-
ENSG00000100353	4354	4192	5966	5049	3981	5273	4790	4089	3947	4313	3567	5582	5335	4416	4555	5141	4175	4930	5077	4947	5659	3889	4098	EIF3D	22	36510850	36529436	-	4070	protein_coding	eukaryotic translation initiation factor 3 subunit D [Source:HGNC Symbol;Acc:HGNC:3278]	-
ENSG00000177700	6134	5906	6776	7416	6494	7051	6051	5968	5396	6961	4509	3612	3140	2947	3176	3589	3196	3236	3239	2801	3668	2685	3352	POLR2L	11	837356	842545	-	1142	protein_coding	RNA polymerase II subunit L [Source:HGNC Symbol;Acc:HGNC:9199]	-
ENSG00000055044	4733	4635	6146	5164	4309	5728	5337	4721	4266	4327	3854	4716	5349	3972	4374	4050	3684	4855	4986	4968	5460	4125	3520	NOP58	2	202265716	202303666	+	3299	protein_coding	NOP58 ribonucleoprotein [Source:HGNC Symbol;Acc:HGNC:29926]	-
ENSG00000127884	4164	4100	5136	4863	4633	5821	5152	4866	4429	5026	3744	4721	4687	3983	4211	4485	3884	4949	5113	4826	5841	4183	4358	ECHS1	10	133362480	133373689	-	1617	protein_coding	enoyl-CoA hydratase, short chain 1 [Source:HGNC Symbol;Acc:HGNC:3151]	-
ENSG00000131941	7661	7810	9518	8483	6034	11608	10650	9413	9075	9308	7680	855	896	723	719	795	700	853	973	843	1029	675	673	RHPN2	19	32978593	33064888	-	4804	protein_coding	rhophilin Rho GTPase binding protein 2 [Source:HGNC Symbol;Acc:HGNC:19974]	-
ENSG00000112984	2455	2360	3155	2914	1776	3302	2880	2544	2558	2710	2288	8230	8452	6984	7685	7490	6866	5767	5986	5461	6371	4276	4457	KIF20A	5	138178719	138187715	+	3958	protein_coding	kinesin family member 20A [Source:HGNC Symbol;Acc:HGNC:9787]	-
ENSG00000196576	5346	5055	6001	5506	3866	7950	7474	6467	6239	7429	5339	4050	3516	3171	3241	3647	3148	3503	3255	3232	3808	2658	3065	PLXNB2	22	50274979	50307627	-	7257	protein_coding	plexin B2 [Source:HGNC Symbol;Acc:HGNC:9104]	-
ENSG00000124214	4220	4387	5468	4971	3516	5830	5111	4576	4638	4620	3908	5058	5218	4090	4574	4605	3941	4623	5102	5031	5534	4037	3878	STAU1	20	49113339	49188367	-	4094	protein_coding	staufen double-stranded RNA binding protein 1 [Source:HGNC Symbol;Acc:HGNC:11370]	-
ENSG00000115694	3898	3633	4483	4504	3659	5975	5113	4865	4436	5235	4051	5406	5169	4198	4304	4820	4260	5052	5099	4748	5606	4001	4413	STK25	2	241492674	241509730	-	7584	protein_coding	serine/threonine kinase 25 [Source:HGNC Symbol;Acc:HGNC:11404]	-
ENSG00000140740	5360	5443	7294	6217	5291	7096	6497	5596	5228	5343	4642	3781	4139	3082	3244	3461	3114	3724	4026	3947	4402	2961	2962	UQCRC2	16	21952660	21983660	+	5217	protein_coding	ubiquinol-cytochrome c reductase core protein 2 [Source:HGNC Symbol;Acc:HGNC:12586]	-
ENSG00000113194	4642	4931	6625	5500	3736	6176	5360	4905	4773	4877	4220	4559	5125	3930	4375	4255	3573	4180	4391	4539	5044	3597	3526	FAF2	5	176447628	176510074	+	5954	protein_coding	Fas associated factor family member 2 [Source:HGNC Symbol;Acc:HGNC:24666]	-
ENSG00000008710	5806	4976	6107	6030	3065	7885	6996	6205	6090	7471	5584	4390	3670	3284	3828	3997	3276	3229	3081	2968	3527	2494	2870	PKD1	16	2088710	2135898	-	18532	protein_coding	polycystin 1, transient receptor potential channel interacting [Source:HGNC Symbol;Acc:HGNC:9008]	-
ENSG00000182934	6360	5950	8201	7576	5177	8037	7559	6780	6426	6880	5663	3106	3003	2449	2561	2686	2385	2793	2796	2557	3202	2187	2379	SRPRA	11	126262919	126269144	-	4167	protein_coding	SRP receptor subunit alpha [Source:HGNC Symbol;Acc:HGNC:11307]	-
ENSG00000106397	2597	2341	3176	2942	2146	3867	3616	3170	2912	3511	2775	7101	6287	5428	5565	6452	5139	6456	6596	6123	7623	4957	5773	PLOD3	7	101205977	101218420	-	5671	protein_coding	procollagen-lysine,2-oxoglutarate 5-dioxygenase 3 [Source:HGNC Symbol;Acc:HGNC:9083]	-
ENSG00000136758	3054	3279	4186	3738	2712	4566	4148	3525	3315	3481	2960	5533	6087	4920	5298	4924	4309	6106	6292	6718	7337	5071	4947	YME1L1	10	27110112	27155266	-	7335	protein_coding	YME1 like 1 ATPase [Source:HGNC Symbol;Acc:HGNC:12843]	-
ENSG00000125977	3669	3965	5053	4473	4040	5440	4976	4422	4172	4289	3635	5022	5676	4307	4578	4551	4069	5105	5400	5043	5958	4292	4343	EIF2S2	20	34088298	34112332	-	2656	protein_coding	eukaryotic translation initiation factor 2 subunit beta [Source:HGNC Symbol;Acc:HGNC:3266]	-
ENSG00000166986	5599	5372	6884	6424	4819	7588	6819	6276	6023	6847	5461	3379	3046	2628	2737	2950	2635	3501	3723	3548	4182	2804	3020	MARS	12	57475445	57517569	+	7028	protein_coding	methionyl-tRNA synthetase [Source:HGNC Symbol;Acc:HGNC:6898]	-
ENSG00000175756	5359	5178	5954	5976	5882	6024	5063	4624	4237	5468	3916	4229	4110	3636	4066	4353	3737	4156	4090	3488	5020	3469	4182	AURKAIP1	1	1373730	1375495	-	1669	protein_coding	aurora kinase A interacting protein 1 [Source:HGNC Symbol;Acc:HGNC:24114]	-
ENSG00000168003	4942	4864	5761	5570	5023	6694	5963	5244	5013	5846	4454	4183	4150	3237	3593	3911	3232	4092	4254	4060	4991	3213	3800	SLC3A2	11	62856102	62888875	+	5178	protein_coding	solute carrier family 3 member 2 [Source:HGNC Symbol;Acc:HGNC:11026]	-
ENSG00000156482	5150	5205	6605	6359	5769	6556	5637	5253	4602	4979	4138	4392	4506	3828	4108	4306	3873	3975	3685	3192	3939	2871	3110	RPL30	8	98024851	98046469	-	4027	protein_coding	ribosomal protein L30 [Source:HGNC Symbol;Acc:HGNC:10333]	-
ENSG00000133026	3235	3030	4201	3742	2177	4112	3758	3274	3334	3314	2774	6072	5937	5104	5621	5331	4726	6232	6630	6235	6758	5214	5176	MYH10	17	8474205	8630761	-	9011	protein_coding	myosin heavy chain 10 [Source:HGNC Symbol;Acc:HGNC:7568]	-
ENSG00000096746	3961	3860	5033	4633	3386	5920	5160	4774	4381	4721	3848	4612	4555	3987	4413	3802	3670	5775	5485	5145	5916	4381	4334	HNRNPH3	10	68331174	68343191	+	5373	protein_coding	heterogeneous nuclear ribonucleoprotein H3 [Source:HGNC Symbol;Acc:HGNC:5043]	-
ENSG00000109475	3192	3352	4179	4104	3897	4580	4145	3368	3081	3387	2711	5162	6817	5446	5942	5885	5376	5577	5586	5138	6186	4321	4299	RPL34	4	108620566	108630412	+	3393	protein_coding	ribosomal protein L34 [Source:HGNC Symbol;Acc:HGNC:10340]	-
ENSG00000013306	2811	2442	3056	3212	2525	3681	3422	3153	2958	3506	2677	6629	6206	5256	5540	6410	5352	6450	6154	5828	7401	5181	5855	SLC25A39	17	44319625	44324870	-	3526	protein_coding	solute carrier family 25 member 39 [Source:HGNC Symbol;Acc:HGNC:24279]	-
ENSG00000099995	4223	3907	5439	4745	3237	5133	4508	4234	4068	4354	3608	5335	5419	4209	4744	4903	4308	4854	5254	5182	5539	4074	4389	SF3A1	22	30331988	30356947	-	6329	protein_coding	splicing factor 3a subunit 1 [Source:HGNC Symbol;Acc:HGNC:10765]	-
ENSG00000173457	3472	3262	3905	3771	3714	4381	3545	3181	3135	3748	2830	5305	5467	4571	5049	5443	3583	6596	6253	5786	7326	5396	5895	PPP1R14B	11	64244480	64246941	-	1655	protein_coding	protein phosphatase 1 regulatory inhibitor subunit 14B [Source:HGNC Symbol;Acc:HGNC:9057]	-
ENSG00000163041	3352	3643	4442	3921	3554	5006	4155	3889	3808	3890	3391	5378	5659	4673	4984	5134	4625	5498	5406	5323	6242	4530	4679	H3F3A	1	226061851	226072001	+	3146	protein_coding	H3 histone family member 3A [Source:HGNC Symbol;Acc:HGNC:4764]	-
ENSG00000102024	4953	4996	7050	6204	4201	7099	6445	5823	5556	5441	4583	4106	4564	3425	3770	3582	3138	3367	3698	3696	3917	2845	2594	PLS3	X	115561174	115650861	+	4099	protein_coding	plastin 3 [Source:HGNC Symbol;Acc:HGNC:9091]	-
ENSG00000100304	1678	1696	2367	2057	1498	2378	2252	1989	1929	2080	1710	8302	7783	6665	6986	7620	6721	6551	6796	6593	7818	5434	6066	TTLL12	22	43166622	43187133	-	4622	protein_coding	tubulin tyrosine ligase like 12 [Source:HGNC Symbol;Acc:HGNC:28974]	-
ENSG00000183741	3792	3819	4694	4383	2885	4723	4208	3731	3543	4104	3161	5604	5517	4829	5349	5565	4839	5328	5189	4676	5830	4251	4851	CBX6	22	38861450	38872314	-	8030	protein_coding	chromobox 6 [Source:HGNC Symbol;Acc:HGNC:1556]	-
ENSG00000133706	3105	3331	4542	3855	2749	4630	4127	3708	3568	3501	3201	5330	5786	4434	4898	4866	4449	5908	6295	5955	6798	5203	4596	LARS	5	146113038	146182660	-	8118	protein_coding	leucyl-tRNA synthetase [Source:HGNC Symbol;Acc:HGNC:6512]	-
ENSG00000142599	6334	6123	8084	7332	4002	9125	8768	7657	7712	8494	6544	2420	2370	1844	2051	2009	1848	2126	2059	1930	2380	1706	1853	RERE	1	8352397	8817643	-	11503	protein_coding	arginine-glutamic acid dipeptide repeats [Source:HGNC Symbol;Acc:HGNC:9965]	zf-GATA
ENSG00000127616	561	382	580	574	309	708	686	540	565	652	561	9336	8572	7297	7811	8134	7093	8631	8629	8130	10081	6886	8003	SMARCA4	19	10960825	11079426	+	15778	protein_coding	SWI/SNF related, matrix associated, actin dependent regulator of chromatin, subfamily a, member 4 [Source:HGNC Symbol;Acc:HGNC:11100]	-
ENSG00000142657	3001	3170	4115	3612	2911	4388	3907	3510	3484	3544	2996	6377	6197	5165	5366	5903	5086	5465	5686	5278	6476	4387	4511	PGD	1	10398592	10420144	+	2966	protein_coding	phosphogluconate dehydrogenase [Source:HGNC Symbol;Acc:HGNC:8891]	-
ENSG00000155380	1712	1745	2423	2210	1443	2522	2473	2192	2095	2061	1840	6888	7282	5803	6339	6200	5525	7404	7888	7850	8440	6298	5893	SLC16A1	1	112911847	112957013	-	5312	protein_coding	solute carrier family 16 member 1 [Source:HGNC Symbol;Acc:HGNC:10922]	-
ENSG00000023909	1642	1791	2440	1959	1483	2653	2121	1974	1896	1895	1545	7184	8599	6372	7184	6644	5772	7050	7149	7528	8069	6069	5276	GCLM	1	93885205	93909456	-	5420	protein_coding	glutamate-cysteine ligase modifier subunit [Source:HGNC Symbol;Acc:HGNC:4312]	-
ENSG00000156515	4780	4764	6348	5991	4234	6544	5800	5491	5086	5694	4587	4445	4451	3574	4056	4116	3618	3589	3456	3563	3990	2896	3050	HK1	10	69269984	69401884	+	6296	protein_coding	hexokinase 1 [Source:HGNC Symbol;Acc:HGNC:4922]	-
ENSG00000163714	3983	4176	5441	4688	3230	5415	5054	4398	4235	4287	3835	4620	5306	3889	4500	3970	3514	5048	5261	5465	5716	4344	3594	U2SURP	3	142964497	143060546	+	11118	protein_coding	U2 snRNP associated SURP domain containing [Source:HGNC Symbol;Acc:HGNC:30855]	-
ENSG00000142669	6967	6371	8688	7737	6376	7943	6707	6223	6170	6896	5177	2799	2828	2199	2474	2644	2444	2209	2399	2243	2695	1753	2024	SH3BGRL3	1	26279176	26281522	+	1786	protein_coding	SH3 domain binding glutamate rich protein like 3 [Source:HGNC Symbol;Acc:HGNC:15568]	-
ENSG00000148396	3806	3681	5024	4541	2589	5289	4525	4174	4140	4303	3523	5563	5203	4679	4877	5121	4497	4696	5050	4937	5377	4160	4120	SEC16A	9	136440096	136483759	-	9975	protein_coding	SEC16 homolog A, endoplasmic reticulum export factor [Source:HGNC Symbol;Acc:HGNC:29006]	-
ENSG00000270647	3166	3080	3929	3619	2828	4125	3557	3311	3089	3526	2643	6154	5660	5153	6227	5509	5207	5934	5577	5431	6291	4653	5130	TAF15	17	35713791	35864615	+	5909	protein_coding	TATA-box binding protein associated factor 15 [Source:HGNC Symbol;Acc:HGNC:11547]	-
ENSG00000064666	4380	4117	5454	4855	3778	7067	6239	5303	5253	5995	4753	4552	4525	3705	3983	4320	3796	3755	3768	3527	4070	3176	3408	CNN2	19	1026581	1039068	+	3645	protein_coding	calponin 2 [Source:HGNC Symbol;Acc:HGNC:2156]	-
ENSG00000068654	4478	4498	5946	5421	3193	5676	5216	4681	4452	4663	3894	4957	4619	3920	4379	4261	3788	4556	4622	4276	4780	3649	3800	POLR1A	2	86020216	86106155	-	13519	protein_coding	RNA polymerase I subunit A [Source:HGNC Symbol;Acc:HGNC:17264]	-
ENSG00000076003	3214	3311	4176	3729	2852	3966	3499	3216	3241	3369	2911	5542	5844	4604	5034	5137	4505	5765	6588	6091	7091	5019	4936	MCM6	2	135839626	135876426	-	4118	protein_coding	minichromosome maintenance complex component 6 [Source:HGNC Symbol;Acc:HGNC:6949]	-
ENSG00000132305	4544	4467	5825	4852	4315	6106	5525	4974	5135	5156	4195	4186	4525	3586	3852	3911	3673	4243	4298	4287	4870	3505	3394	IMMT	2	86143932	86195770	-	3986	protein_coding	inner membrane mitochondrial protein [Source:HGNC Symbol;Acc:HGNC:6047]	-
ENSG00000269190	8228	7429	10065	8999	6732	10548	9430	8164	8453	9310	7423	818	815	641	634	699	692	779	750	647	846	618	699	FBXO17	19	38941401	38975910	-	4960	protein_coding	F-box protein 17 [Source:HGNC Symbol;Acc:HGNC:18754]	-
ENSG00000110651	6314	6162	7893	7086	6432	8240	7874	7068	6533	7499	5746	2717	2506	1995	2140	2408	1991	2045	2265	2058	2573	1838	2016	CD81	11	2376177	2397419	+	7394	protein_coding	CD81 molecule [Source:HGNC Symbol;Acc:HGNC:1701]	-
ENSG00000100297	4673	4387	5439	5118	4142	5443	5073	4588	4503	5220	3832	4421	4162	3574	3704	3807	3527	4657	4956	4360	5399	3912	4316	MCM5	22	35400063	35425430	+	7338	protein_coding	minichromosome maintenance complex component 5 [Source:HGNC Symbol;Acc:HGNC:6948]	-
ENSG00000159352	5373	5086	6862	6240	5620	6355	5860	5076	5039	5523	4406	3701	3720	2994	3130	3382	3095	3838	3906	3533	4139	2919	3330	PSMD4	1	151254703	151267479	+	3027	protein_coding	proteasome 26S subunit, non-ATPase 4 [Source:HGNC Symbol;Acc:HGNC:9561]	-
ENSG00000163527	4544	4796	6073	5473	3737	6280	5805	5186	5038	5064	4345	4336	4640	3679	3962	4053	3332	3880	4200	4010	4393	3256	3037	STT3B	3	31532638	31637622	+	5012	protein_coding	STT3B, catalytic subunit of the oligosaccharyltransferase complex [Source:HGNC Symbol;Acc:HGNC:30611]	-
ENSG00000170348	3204	3592	4646	4300	2866	4571	4425	3805	3687	3732	3227	5429	5885	4704	4881	5072	4544	5172	5525	5503	5885	4268	4051	TMED10	14	75131470	75176631	-	4974	protein_coding	transmembrane p24 trafficking protein 10 [Source:HGNC Symbol;Acc:HGNC:16998]	-
ENSG00000170035	2196	2274	3020	2557	2238	2439	2214	1935	1940	1994	1689	7116	7869	5915	6514	6700	5791	6149	6822	6593	7660	5369	5576	UBE2E3	2	180967248	181076585	+	2973	protein_coding	ubiquitin conjugating enzyme E2 E3 [Source:HGNC Symbol;Acc:HGNC:12479]	-
ENSG00000198826	4464	4781	6168	5406	3505	6271	5403	4872	4886	4739	3969	4405	4782	3803	4513	4010	3659	3874	3967	4080	4450	3333	3033	ARHGAP11A	15	32615144	32639949	+	6428	protein_coding	Rho GTPase activating protein 11A [Source:HGNC Symbol;Acc:HGNC:15783]	-
ENSG00000101187	3637	3365	4162	4022	2899	5190	4698	4268	4040	4675	3512	5957	5173	4392	4734	5261	4279	4933	4882	4473	5378	3929	4464	SLCO4A1	20	62642445	62685785	+	4051	protein_coding	solute carrier organic anion transporter family member 4A1 [Source:HGNC Symbol;Acc:HGNC:10953]	-
ENSG00000124571	3443	3465	4678	4266	2855	5200	4692	4163	3922	4146	3582	5122	5382	4282	4565	4418	3892	4926	5436	5287	6002	4287	4226	XPO5	6	43522330	43576075	-	8522	protein_coding	exportin 5 [Source:HGNC Symbol;Acc:HGNC:17675]	-
ENSG00000116161	3593	3716	4638	4225	3785	4782	4251	3703	3584	3776	3070	5153	5794	4299	4849	4718	4123	5145	5397	5409	5805	4244	4157	CACYBP	1	174999163	175011715	+	4511	protein_coding	calcyclin binding protein [Source:HGNC Symbol;Acc:HGNC:30423]	-
ENSG00000102038	3982	4371	5688	5055	3457	6804	6178	5448	5070	4931	4340	4387	4792	3461	4106	3701	3311	3894	4189	4149	4528	3391	2865	SMARCA1	X	129446501	129523500	-	4363	protein_coding	SWI/SNF related, matrix associated, actin dependent regulator of chromatin, subfamily a, member 1 [Source:HGNC Symbol;Acc:HGNC:11097]	-
ENSG00000146670	5284	5139	6663	6182	4866	7024	6305	5489	5216	5848	4743	3561	3653	3059	3373	3354	2920	3349	3372	3227	3691	2773	2864	CDCA5	11	65066300	65084164	-	3925	protein_coding	cell division cycle associated 5 [Source:HGNC Symbol;Acc:HGNC:14626]	-
ENSG00000104635	2678	2909	3635	3195	2030	3767	3275	3067	2869	3043	2555	5895	5839	4792	5218	5329	4588	6097	6565	6651	7447	5363	5004	SLC39A14	8	22367249	22434129	+	6942	protein_coding	solute carrier family 39 member 14 [Source:HGNC Symbol;Acc:HGNC:20858]	-
ENSG00000182087	4516	3923	5142	4952	3688	5769	5234	4646	4360	5389	3995	5118	4614	3969	4318	4495	3668	4159	3952	3743	4670	3460	4004	TMEM259	19	1009648	1021179	-	4031	protein_coding	transmembrane protein 259 [Source:HGNC Symbol;Acc:HGNC:17039]	-
ENSG00000126461	3749	3364	4085	3857	3285	4768	4171	3669	3507	4252	3290	5530	4990	4206	4772	5134	4323	5154	5302	4885	6173	4347	4860	SCAF1	19	49642125	49658642	+	4548	protein_coding	SR-related CTD associated factor 1 [Source:HGNC Symbol;Acc:HGNC:30403]	-
ENSG00000104341	4640	4642	6099	5296	4602	6522	5754	5190	4986	5069	4078	4017	4114	3332	3616	3623	2989	3766	4228	4046	4689	3157	3202	LAPTM4B	8	97775057	97853013	+	3197	protein_coding	lysosomal protein transmembrane 4 beta [Source:HGNC Symbol;Acc:HGNC:13646]	-
ENSG00000133318	3671	3913	4733	4308	3429	5609	4725	4308	4257	4220	3543	4836	5233	4376	4512	4515	3954	4433	4884	4953	5357	4066	3746	RTN3	11	63681446	63759891	+	5792	protein_coding	reticulon 3 [Source:HGNC Symbol;Acc:HGNC:10469]	-
ENSG00000099204	6870	6997	9629	8429	4367	11606	10275	8786	8923	9010	7444	751	761	599	655	677	621	874	840	929	1053	779	701	ABLIM1	10	114431113	114685003	-	10039	protein_coding	actin binding LIM protein 1 [Source:HGNC Symbol;Acc:HGNC:78]	-
ENSG00000196411	4120	3869	4603	4253	3317	7202	6241	5784	5983	6511	4790	4251	3653	3205	3392	3819	3179	3977	4097	3735	4571	3246	3681	EPHB4	7	100802565	100827521	-	6435	protein_coding	EPH receptor B4 [Source:HGNC Symbol;Acc:HGNC:3395]	-
ENSG00000154380	4459	4483	6146	5294	3258	6204	5594	4893	4806	4802	4088	4092	4396	3475	3828	3713	3183	4140	4428	4337	4828	3578	3445	ENAH	1	225486835	225653142	-	15044	protein_coding	ENAH, actin regulator [Source:HGNC Symbol;Acc:HGNC:18271]	-
ENSG00000107937	3733	3752	5044	4411	3766	5188	4636	4251	3924	4071	3524	4856	5157	3769	4453	4263	3746	4769	5363	5036	5497	4129	3992	GTPBP4	10	988019	1019936	+	6540	protein_coding	GTP binding protein 4 [Source:HGNC Symbol;Acc:HGNC:21535]	-
ENSG00000105976	7085	7738	10665	9444	5415	11142	10256	9097	8989	8951	7571	378	520	378	447	428	334	403	470	465	466	336	338	MET	7	116672390	116798386	+	7039	protein_coding	MET proto-oncogene, receptor tyrosine kinase [Source:HGNC Symbol;Acc:HGNC:7029]	-
ENSG00000089737	2662	2789	3557	3166	2383	3595	3074	2826	2529	2757	2317	6594	6729	5410	5653	5625	5213	5895	6130	5980	6759	4861	4732	DDX24	14	94048291	94081245	-	8636	protein_coding	DEAD-box helicase 24 [Source:HGNC Symbol;Acc:HGNC:13266]	-
ENSG00000113575	3239	3362	4298	4028	3357	4778	4297	3820	3646	3723	3269	5330	6139	4561	4964	4773	4298	4645	5166	5350	5870	4104	4008	PPP2CA	5	134194334	134226142	-	5661	protein_coding	protein phosphatase 2 catalytic subunit alpha [Source:HGNC Symbol;Acc:HGNC:9299]	-
ENSG00000123143	3958	3978	4813	4421	4060	5630	4842	4416	4200	4933	3816	4013	3877	3299	3497	4004	3288	4970	5111	4972	5693	4193	4871	PKN1	19	14433053	14471867	+	4606	protein_coding	protein kinase N1 [Source:HGNC Symbol;Acc:HGNC:9405]	-
ENSG00000109606	3836	3791	4854	4301	3153	4816	4589	3915	3608	3713	3463	5213	5306	4182	4679	4454	4076	4792	5270	4947	5718	4038	3923	DHX15	4	24517441	24584550	-	8162	protein_coding	DEAH-box helicase 15 [Source:HGNC Symbol;Acc:HGNC:2738]	-
ENSG00000198793	3987	3671	5175	4626	2493	5165	4565	4208	4271	4299	3488	4983	4900	4248	4566	4614	4068	4779	4780	4638	5325	3807	3856	MTOR	1	11106535	11262507	-	12119	protein_coding	mechanistic target of rapamycin kinase [Source:HGNC Symbol;Acc:HGNC:3942]	-
ENSG00000108468	4270	4394	5664	5075	3966	6289	5561	4680	4603	4918	4080	4074	4317	3352	3855	3709	3353	4422	4215	4100	4557	3491	3535	CBX1	17	48070052	48101521	-	3087	protein_coding	chromobox 1 [Source:HGNC Symbol;Acc:HGNC:1551]	-
ENSG00000169567	3505	3498	4237	4212	3630	4075	3733	3390	3139	3362	2790	5238	5576	4400	5211	5357	4730	4972	5184	5282	5932	4275	4585	HINT1	5	131159027	131171735	-	1936	protein_coding	histidine triad nucleotide binding protein 1 [Source:HGNC Symbol;Acc:HGNC:4912]	-
ENSG00000110330	5179	5585	8209	7081	4781	7878	7538	6812	6316	6195	5740	2960	3387	2304	2802	2430	2216	2039	2346	2408	2520	1846	1696	BIRC2	11	102347211	102378670	+	4532	protein_coding	baculoviral IAP repeat containing 2 [Source:HGNC Symbol;Acc:HGNC:590]	-
ENSG00000198176	2838	2848	3722	3217	2476	3911	3486	3180	3005	3033	2609	6254	6508	4996	5673	5623	4834	5446	5632	5609	6306	4451	4463	TFDP1	13	113584721	113641470	+	3741	protein_coding	transcription factor Dp-1 [Source:HGNC Symbol;Acc:HGNC:11749]	E2F
ENSG00000157827	2892	3021	4118	3729	2091	3559	3438	2970	2935	3105	2572	6383	6939	5439	5821	5610	5094	5349	5491	5239	5714	4464	4054	FMNL2	2	152335237	152649834	+	6519	protein_coding	formin like 2 [Source:HGNC Symbol;Acc:HGNC:18267]	-
ENSG00000079805	2868	2739	3297	2973	2338	4191	3655	3268	3142	3689	2787	6293	6073	5147	5472	6002	5031	5284	5021	5194	6216	4398	4863	DNM2	19	10718079	10833488	+	13443	protein_coding	dynamin 2 [Source:HGNC Symbol;Acc:HGNC:2974]	-
ENSG00000134684	3486	3514	4360	4210	3464	4820	4205	3771	3497	3970	3319	4406	4837	3718	4117	4212	3770	5073	5941	5501	6494	4578	4626	YARS	1	32775237	32818153	-	8212	protein_coding	tyrosyl-tRNA synthetase [Source:HGNC Symbol;Acc:HGNC:12840]	-
ENSG00000148840	4387	3951	5432	4996	2983	6065	5754	4847	4703	5541	4386	4379	3950	3374	3722	3860	3449	4204	4168	4003	4514	3503	3608	PPRC1	10	102132994	102150331	+	6095	protein_coding	peroxisome proliferator-activated receptor gamma, coactivator-related 1 [Source:HGNC Symbol;Acc:HGNC:30025]	-
ENSG00000111530	4265	4572	6111	4922	3545	6447	5621	4973	4655	4922	4108	3778	4226	3324	3606	3521	3056	4059	4425	4235	4742	3424	3227	CAND1	12	67269281	67319951	+	13655	protein_coding	cullin associated and neddylation dissociated 1 [Source:HGNC Symbol;Acc:HGNC:30688]	-
ENSG00000137693	5321	5631	7726	6613	3878	7901	6991	6441	6279	6086	5120	2548	2699	2164	2440	2375	2124	2869	3240	3090	3291	2568	2357	YAP1	11	102110461	102233423	+	6296	protein_coding	Yes associated protein 1 [Source:HGNC Symbol;Acc:HGNC:16262]	-
ENSG00000147251	14	19	17	18	16	17	5	11	10	7	11	7932	8559	6913	7351	6852	6314	9392	10206	10240	10692	8160	6986	DOCK11	X	118495898	118686163	+	6721	protein_coding	dedicator of cytokinesis 11 [Source:HGNC Symbol;Acc:HGNC:23483]	-
ENSG00000004399	4691	4399	5471	5432	3142	7522	6703	6010	6360	6895	5368	3488	3028	2676	3013	3231	2651	3246	3382	3227	3882	2808	3053	PLXND1	3	129555175	129606818	-	9738	protein_coding	plexin D1 [Source:HGNC Symbol;Acc:HGNC:9107]	-
ENSG00000165916	4743	4593	5873	5623	5064	5631	4890	4535	4303	4395	3685	4375	4418	3529	3759	3958	3600	3863	3915	3788	4658	3107	3276	PSMC3	11	47418769	47426473	-	2276	protein_coding	proteasome 26S subunit, ATPase 3 [Source:HGNC Symbol;Acc:HGNC:9549]	-
ENSG00000136930	3676	3489	4799	4458	4137	4210	3557	3449	3127	3477	2776	5222	5293	4314	4613	4687	4262	5232	5354	5031	6018	4126	4189	PSMB7	9	124353466	124415444	-	1787	protein_coding	proteasome subunit beta 7 [Source:HGNC Symbol;Acc:HGNC:9544]	-
ENSG00000118816	3538	3808	4584	4171	3240	5141	4885	4139	4106	4075	3487	4605	5124	4091	4432	4476	4030	4787	4904	4902	5205	3811	3944	CCNI	4	77047158	77076005	-	3741	protein_coding	cyclin I [Source:HGNC Symbol;Acc:HGNC:1595]	-
ENSG00000242372	5852	5529	6801	6652	6023	7039	6064	6077	5480	6453	4701	3034	2573	2234	2638	2687	2413	2908	2942	2736	3441	2420	2749	EIF6	20	35278911	35284985	-	1631	protein_coding	eukaryotic translation initiation factor 6 [Source:HGNC Symbol;Acc:HGNC:6159]	-
ENSG00000138160	3612	3895	4948	4310	2829	4881	4550	3894	3838	3661	3473	5279	5954	4505	5203	4628	4348	4390	4627	4604	5068	3712	3215	KIF11	10	92593286	92655395	+	4860	protein_coding	kinesin family member 11 [Source:HGNC Symbol;Acc:HGNC:6388]	-
ENSG00000109332	3704	3965	5263	4510	3658	5191	4624	4209	3887	4186	3391	4499	5111	3823	4268	4232	3792	4663	4853	4746	5334	3779	3602	UBE2D3	4	102794383	102868896	-	10069	protein_coding	ubiquitin conjugating enzyme E2 D3 [Source:HGNC Symbol;Acc:HGNC:12476]	-
ENSG00000131828	2945	2947	3847	3419	2788	4152	3675	3147	2980	3345	2780	5571	5634	4638	4848	5092	4585	5718	5740	5434	6634	4517	4681	PDHA1	X	19343893	19361705	+	4493	protein_coding	pyruvate dehydrogenase E1 alpha 1 subunit [Source:HGNC Symbol;Acc:HGNC:8806]	-
ENSG00000160007	4011	3965	5584	4866	2876	5616	5000	4764	4725	4638	3746	4465	4261	3694	4084	3940	3604	4210	4281	4505	4725	3771	3679	ARHGAP35	19	46918676	47005077	+	11245	protein_coding	Rho GTPase activating protein 35 [Source:HGNC Symbol;Acc:HGNC:4591]	-
ENSG00000110367	4602	5014	6658	5656	3430	6464	5672	5148	4919	5139	4098	3387	3794	3119	3616	3361	2988	3889	3966	3824	4285	3049	2824	DDX6	11	118747766	118791149	-	11444	protein_coding	DEAD-box helicase 6 [Source:HGNC Symbol;Acc:HGNC:2747]	-
ENSG00000130725	5931	5750	7041	6611	5897	7123	6201	5619	5250	6309	4961	2693	2713	2309	2570	2807	2285	2860	2915	2481	3175	2319	2891	UBE2M	19	58555712	58558960	-	1831	protein_coding	ubiquitin conjugating enzyme E2 M [Source:HGNC Symbol;Acc:HGNC:12491]	-
ENSG00000134690	3730	3557	4740	4347	3145	4802	4372	3758	3669	3958	3312	5965	6029	4714	5312	5218	4758	4072	4084	3961	4605	3394	3149	CDCA8	1	37692418	37709719	+	2469	protein_coding	cell division cycle associated 8 [Source:HGNC Symbol;Acc:HGNC:14629]	-
ENSG00000257103	4556	4556	6184	5558	3884	6308	5619	4953	4981	5005	4099	3721	4231	3387	3713	3629	3131	3650	3775	3560	4026	3132	2786	LSM14A	19	34172504	34229515	+	4748	protein_coding	LSM14A, mRNA processing body assembly factor [Source:HGNC Symbol;Acc:HGNC:24489]	-
ENSG00000128989	4566	4881	6720	5734	3653	6514	5912	5400	5388	4926	4204	3306	3971	3073	3571	3216	2951	3288	3597	3872	4054	3035	2610	ARPP19	15	52547045	52569883	-	6917	protein_coding	cAMP regulated phosphoprotein 19 [Source:HGNC Symbol;Acc:HGNC:16967]	-
ENSG00000146918	2945	3193	4150	3426	2544	4351	3906	3407	3344	3333	2843	5921	6384	4995	5705	5323	4779	4711	4846	4882	5558	3866	3732	NCAPG2	7	158631311	158704829	-	6988	protein_coding	non-SMC condensin II complex subunit G2 [Source:HGNC Symbol;Acc:HGNC:21904]	-
ENSG00000079785	3789	3878	5280	4657	3693	5092	4512	4112	3849	3939	3257	4490	4962	3894	4386	4041	3626	4389	4720	4614	5162	3947	3807	DDX1	2	15591178	15631111	+	3833	protein_coding	DEAD-box helicase 1 [Source:HGNC Symbol;Acc:HGNC:2734]	-
ENSG00000109111	4000	3717	5238	4780	3071	4586	4228	3780	3556	3770	3085	5303	5045	4217	4697	4532	4216	4498	4692	4560	4982	3676	3803	SUPT6H	17	28662091	28702684	+	10620	protein_coding	SPT6 homolog, histone chaperone [Source:HGNC Symbol;Acc:HGNC:11470]	-
ENSG00000160072	4140	4267	5366	5100	4343	4833	4136	3500	3517	4184	3390	4767	4622	3824	4166	4238	3767	4431	4298	3833	5217	3661	4350	ATAD3B	1	1471769	1497848	+	7682	protein_coding	ATPase family, AAA domain containing 3B [Source:HGNC Symbol;Acc:HGNC:24007]	-
ENSG00000107566	4529	4818	6518	5873	4217	7250	6280	5490	5288	5571	4661	3356	3347	2817	2985	3038	2598	3185	3428	3401	3754	2797	2700	ERLIN1	10	100150094	100188334	-	5792	protein_coding	ER lipid raft associated 1 [Source:HGNC Symbol;Acc:HGNC:16947]	-
ENSG00000145833	4268	3974	5626	4944	3340	5179	4553	4132	3855	3993	3374	4768	5175	4096	4737	4299	3869	4121	4141	4147	4613	3455	3102	DDX46	5	134758771	134855133	+	9222	protein_coding	DEAD-box helicase 46 [Source:HGNC Symbol;Acc:HGNC:18681]	-
ENSG00000247077	4031	4148	5188	4762	3799	5024	4376	4346	3737	4400	3612	4054	3957	3429	3758	3840	3343	4739	4711	4721	5530	3926	4319	PGAM5	12	132710819	132722734	+	3952	protein_coding	PGAM family member 5, mitochondrial serine/threonine protein phosphatase [Source:HGNC Symbol;Acc:HGNC:28763]	-
ENSG00000173821	4603	4816	7120	5958	2746	7789	6759	6632	6632	5906	5105	3144	3009	2739	2763	2585	2415	2838	3189	3074	2965	2425	2524	RNF213	17	80260866	80398786	+	28570	protein_coding	ring finger protein 213 [Source:HGNC Symbol;Acc:HGNC:14539]	-
ENSG00000197771	4257	4418	5409	4868	3705	5596	5076	4421	4182	4364	3658	4041	4664	3352	3648	3777	3190	4199	4492	4377	5122	3448	3440	MCMBP	10	119829404	119892556	-	6000	protein_coding	minichromosome maintenance complex binding protein [Source:HGNC Symbol;Acc:HGNC:25782]	-
ENSG00000181104	1910	2131	2840	2518	1614	2823	2690	2401	2285	2191	1915	7604	7879	6198	6633	6859	5922	4912	5632	5490	6463	4409	4226	F2R	5	76716043	76735781	+	4066	protein_coding	coagulation factor II thrombin receptor [Source:HGNC Symbol;Acc:HGNC:3537]	-
ENSG00000115884	5836	5751	7380	6863	5391	6715	5910	5316	4940	5825	4322	3190	2962	2716	2915	3018	2639	2703	2698	2484	3194	2188	2515	SDC1	2	20200797	20225433	-	3595	protein_coding	syndecan 1 [Source:HGNC Symbol;Acc:HGNC:10658]	-
ENSG00000096063	3212	3347	4334	3975	2459	4711	4420	3647	3526	3532	3135	5056	5644	4135	4891	4550	4002	5047	4946	5337	5854	3955	3724	SRPK1	6	35832966	35921342	-	6692	protein_coding	SRSF protein kinase 1 [Source:HGNC Symbol;Acc:HGNC:11305]	-
ENSG00000065154	4250	4459	6210	5244	4113	5842	5123	4469	4205	4491	3828	4191	4521	3500	3740	3677	3401	3806	3877	4030	4384	3175	2819	OAT	10	124397303	124418976	-	3388	protein_coding	ornithine aminotransferase [Source:HGNC Symbol;Acc:HGNC:8091]	-
ENSG00000169564	3931	3614	4548	4555	3340	4527	4329	4087	3651	4459	3364	5290	4220	3777	3956	4480	4035	4789	4662	4260	5292	3773	4384	PCBP1	2	70087454	70089203	+	1750	protein_coding	poly(rC) binding protein 1 [Source:HGNC Symbol;Acc:HGNC:8647]	-
ENSG00000123136	3168	3085	3903	3645	3262	3270	2916	2548	2526	2786	2343	6522	6465	5283	5652	5946	5231	4927	5019	4649	5582	3904	4630	DDX39A	19	14408819	14419383	-	3840	protein_coding	DExD-box helicase 39A [Source:HGNC Symbol;Acc:HGNC:17821]	-
ENSG00000114353	4301	3982	5225	4778	3859	5714	5243	4789	4550	5284	3930	4205	3940	3184	3433	3936	3376	4018	4077	3999	4608	3204	3471	GNAI2	3	50226292	50259355	+	7650	protein_coding	G protein subunit alpha i2 [Source:HGNC Symbol;Acc:HGNC:4385]	-
ENSG00000197586	3057	2917	3697	3501	2612	3919	3421	3021	3045	3392	2781	5725	5313	4318	4833	5002	4465	5872	5357	5086	6412	4522	4786	ENTPD6	20	25195693	25226729	+	5327	protein_coding	ectonucleoside triphosphate diphosphohydrolase 6 (putative) [Source:HGNC Symbol;Acc:HGNC:3368]	-
ENSG00000177885	3900	3859	5050	4669	3574	5285	4329	4057	3724	3987	3314	4351	4776	3753	4278	4383	3772	4403	4491	4352	5122	3746	3820	GRB2	17	75318076	75405709	-	4716	protein_coding	growth factor receptor bound protein 2 [Source:HGNC Symbol;Acc:HGNC:4566]	-
ENSG00000101558	3656	3919	4929	4237	3518	4933	4630	4057	4180	4117	3494	4537	4856	3792	4192	4069	3657	4422	4824	4578	5143	3605	3604	VAPA	18	9914002	9960021	+	11880	protein_coding	VAMP associated protein A [Source:HGNC Symbol;Acc:HGNC:12648]	-
ENSG00000104964	3959	3798	4908	4671	3969	5361	4808	4385	4169	4674	3562	4553	4255	3637	4034	4178	3653	4222	4202	3782	4718	3382	3983	AES	19	3052910	3063107	-	5298	protein_coding	amino-terminal enhancer of split [Source:HGNC Symbol;Acc:HGNC:307]	-
ENSG00000050820	3569	3450	4277	4185	3339	4521	4084	3416	3440	4398	3158	5080	4500	3712	4132	4726	4067	4953	4913	4471	5653	3863	4810	BCAR1	16	75228187	75268053	-	9178	protein_coding	BCAR1, Cas family scaffold protein [Source:HGNC Symbol;Acc:HGNC:971]	-
ENSG00000181467	1492	1513	1863	1670	1195	1814	1541	1363	1359	1504	1238	6336	6748	5542	5713	5969	5230	7636	7926	7678	8485	6159	6685	RAP2B	3	153162270	153170620	+	8351	protein_coding	RAP2B, member of RAS oncogene family [Source:HGNC Symbol;Acc:HGNC:9862]	-
ENSG00000121892	3693	3966	5251	4671	2871	5436	4852	4348	4072	4076	3661	4288	4837	3541	4036	3773	3448	4371	4781	4638	4842	3735	3410	PDS5A	4	39822863	39977956	-	12204	protein_coding	PDS5 cohesin associated factor A [Source:HGNC Symbol;Acc:HGNC:29088]	-
ENSG00000074696	3164	3327	3966	3679	2730	5059	4607	4141	3777	3886	3248	5069	5463	4282	4635	4378	3963	4604	4836	4753	5342	3960	3679	HACD3	15	65530418	65578352	+	7097	protein_coding	3-hydroxyacyl-CoA dehydratase 3 [Source:HGNC Symbol;Acc:HGNC:24175]	-
ENSG00000141551	4272	3965	4974	4738	3575	5625	5139	4676	4386	5058	4085	4707	4215	3591	3961	4076	3686	3759	3723	3499	4328	3210	3280	CSNK1D	17	82239023	82273731	-	11024	protein_coding	casein kinase 1 delta [Source:HGNC Symbol;Acc:HGNC:2452]	-
ENSG00000014216	3950	3673	4945	4403	3359	5091	4513	4049	3887	4539	3319	4396	4035	3478	3713	4129	3582	4427	4838	4391	5607	3758	4356	CAPN1	11	65180566	65212006	+	7553	protein_coding	calpain 1 [Source:HGNC Symbol;Acc:HGNC:1476]	-
ENSG00000007168	4231	4227	5648	4740	3393	5569	4916	4290	4275	4403	3818	4267	4628	3525	3954	3864	3521	3757	4177	4102	4590	3181	3228	PAFAH1B1	17	2593210	2685615	+	8127	protein_coding	platelet activating factor acetylhydrolase 1b regulatory subunit 1 [Source:HGNC Symbol;Acc:HGNC:8574]	-
ENSG00000141759	4762	4628	6005	5501	5312	6129	5530	4872	4598	5149	4028	3590	3884	3193	3239	3507	2955	3356	3315	3122	3926	2680	2989	TXNL4A	18	79970811	80033949	-	5231	protein_coding	thioredoxin like 4A [Source:HGNC Symbol;Acc:HGNC:30551]	-
ENSG00000120708	6123	6040	8661	8090	5649	11223	10328	9406	8776	9825	7859	395	459	334	371	384	343	351	323	316	406	307	289	TGFBI	5	136028895	136063818	+	7810	protein_coding	transforming growth factor beta induced [Source:HGNC Symbol;Acc:HGNC:11771]	-
ENSG00000187555	4606	4738	6462	5355	3820	6449	5749	4891	4856	4789	4437	3478	3934	2973	3234	3143	2871	3470	3567	3782	3961	2752	2655	USP7	16	8892094	8964514	-	7969	protein_coding	ubiquitin specific peptidase 7 [Source:HGNC Symbol;Acc:HGNC:12630]	-
ENSG00000113648	3332	3135	4035	3696	2903	3998	3645	3303	3068	3449	2770	5535	5684	4558	4982	4913	4485	4964	4747	4772	5529	4126	4164	H2AFY	5	135333900	135399914	-	17730	protein_coding	H2A histone family member Y [Source:HGNC Symbol;Acc:HGNC:4740]	-
ENSG00000167005	1907	2173	2732	2339	1632	2711	2592	2246	2174	2097	1861	5982	6658	5254	5823	5600	4763	6115	6584	6824	7237	5556	4927	NUDT21	16	56429133	56452199	-	5954	protein_coding	nudix hydrolase 21 [Source:HGNC Symbol;Acc:HGNC:13870]	-
ENSG00000112531	4122	4454	5802	4921	3118	6058	5563	4886	4678	4754	4147	3874	4282	3355	3703	3536	3045	3552	3761	3835	4317	3194	2787	QKI	6	163414000	163578596	+	17368	protein_coding	QKI, KH domain containing RNA binding [Source:HGNC Symbol;Acc:HGNC:21100]	-
ENSG00000135862	4899	4980	6735	6085	3318	6606	5855	5439	5100	5219	4384	3282	3249	2790	3111	3126	2752	3109	3396	3210	3619	2718	2632	LAMC1	1	183023460	183145592	+	8406	protein_coding	laminin subunit gamma 1 [Source:HGNC Symbol;Acc:HGNC:6492]	-
ENSG00000136485	2509	2671	3449	3056	1785	3885	3371	2986	2835	3100	2485	5956	6147	4958	5456	5574	4806	5369	5515	5181	5888	4505	4075	DCAF7	17	63550461	63594266	+	6575	protein_coding	DDB1 and CUL4 associated factor 7 [Source:HGNC Symbol;Acc:HGNC:30915]	-
ENSG00000108010	4244	4350	5779	5106	4728	5272	4835	4128	4054	4124	3734	3731	4465	3294	3584	3402	3001	3966	4221	4013	4766	3473	3276	GLRX3	10	130136399	130184521	+	5173	protein_coding	glutaredoxin 3 [Source:HGNC Symbol;Acc:HGNC:15987]	-
ENSG00000174574	4208	4247	5417	4735	3708	6341	5781	5160	4886	5141	4345	3538	3922	3074	3453	3345	2926	3486	3692	3934	4129	3061	2910	AKIRIN1	1	38991223	39006059	+	2741	protein_coding	akirin 1 [Source:HGNC Symbol;Acc:HGNC:25744]	-
ENSG00000111667	2566	2504	3263	2905	2473	3493	3061	2871	2654	2937	2360	6415	6028	5090	5654	5986	5263	5248	5224	4994	5815	4096	4511	USP5	12	6852128	6866632	+	3738	protein_coding	ubiquitin specific peptidase 5 [Source:HGNC Symbol;Acc:HGNC:12628]	-
ENSG00000138448	5964	6444	8485	7424	3926	9102	8392	7397	7168	6408	5840	1896	2263	1684	1625	1636	1506	1408	1581	1319	1566	1255	1082	ITGAV	2	186590065	186680901	+	8211	protein_coding	integrin subunit alpha V [Source:HGNC Symbol;Acc:HGNC:6150]	-
ENSG00000116221	3590	3524	4645	4248	3789	4464	3947	3538	3283	3765	2952	4824	4935	4109	4041	4519	3785	4789	4775	4462	5525	3799	4000	MRPL37	1	54184041	54225464	+	2549	protein_coding	mitochondrial ribosomal protein L37 [Source:HGNC Symbol;Acc:HGNC:14034]	-
ENSG00000064419	3882	3975	5169	4549	2935	5021	4587	4082	4224	4140	3545	4695	5066	3950	4252	4195	3698	4099	4132	3971	4758	3221	3111	TNPO3	7	128954180	129055173	-	4676	protein_coding	transportin 3 [Source:HGNC Symbol;Acc:HGNC:17103]	-
ENSG00000105281	3340	3438	4378	4138	3246	4309	4102	3565	3509	3742	3025	4808	4561	3835	4131	4375	3780	4979	5123	4696	5462	4015	4458	SLC1A5	19	46774883	46788594	-	3332	protein_coding	solute carrier family 1 member 5 [Source:HGNC Symbol;Acc:HGNC:10943]	-
ENSG00000160208	2377	2464	3120	2859	1759	3144	2937	2494	2489	2658	2153	5687	6193	4897	5512	5529	4720	5785	5904	5843	6762	4740	4751	RRP1B	21	43659548	43696079	+	5762	protein_coding	ribosomal RNA processing 1B [Source:HGNC Symbol;Acc:HGNC:23818]	-
ENSG00000162302	3764	3646	4685	4434	3468	4025	3496	3244	3312	3689	2665	4854	4549	4073	4480	4705	4068	4635	4651	4309	5537	3912	4571	RPS6KA4	11	64359148	64372215	+	3807	protein_coding	ribosomal protein S6 kinase A4 [Source:HGNC Symbol;Acc:HGNC:10433]	-
ENSG00000108312	3904	3762	4858	4622	3470	5364	4831	4104	4093	4453	3669	4312	4469	3619	4043	4128	3613	4234	4013	3884	4475	3317	3527	UBTF	17	44205033	44221626	-	6993	protein_coding	upstream binding transcription factor [Source:HGNC Symbol;Acc:HGNC:12511]	HMG
ENSG00000153113	3688	3691	5015	4492	3013	5148	4707	4409	3994	4175	3621	4818	5198	3841	4383	4201	3677	3860	4086	4028	4334	3301	3011	CAST	5	96525267	96779595	+	12448	protein_coding	calpastatin [Source:HGNC Symbol;Acc:HGNC:1515]	-
ENSG00000138757	3647	3875	4961	4427	2822	5068	4428	4155	3960	4013	3395	4437	4857	4060	4306	4035	3673	4253	4408	4385	4798	3514	3183	G3BP2	4	75642782	75724525	-	7183	protein_coding	G3BP stress granule assembly factor 2 [Source:HGNC Symbol;Acc:HGNC:30291]	-
ENSG00000153207	3054	3296	4396	3934	2138	4158	3699	3420	3242	3053	2749	5286	5670	4380	4668	4704	4172	4966	5365	5203	5448	3981	3671	AHCTF1	1	246839098	246931967	-	9598	protein_coding	AT-hook containing transcription factor 1 [Source:HGNC Symbol;Acc:HGNC:24618]	-
ENSG00000180198	2859	3024	3774	3469	2623	3680	3258	2976	2908	3140	2459	5622	5392	4473	5131	5281	4686	4966	5324	4963	5936	4220	4488	RCC1	1	28505943	28539300	+	3888	protein_coding	regulator of chromosome condensation 1 [Source:HGNC Symbol;Acc:HGNC:1913]	-
ENSG00000133226	3714	3521	4721	4179	2457	4897	4714	3658	3625	3676	3367	4553	4853	3751	4431	4248	3758	4711	4510	4617	5095	4051	3489	SRRM1	1	24631716	24673267	+	8168	protein_coding	serine and arginine repetitive matrix 1 [Source:HGNC Symbol;Acc:HGNC:16638]	-
ENSG00000167900	3608	3384	4110	3927	3497	4211	3683	3382	3251	3587	2825	5590	5068	4208	4565	5119	4533	4387	4392	4202	5277	3685	4072	TK1	17	78174075	78187233	-	1861	protein_coding	thymidine kinase 1 [Source:HGNC Symbol;Acc:HGNC:11830]	-
ENSG00000100941	2512	2263	2919	2635	1763	3771	3608	2742	2698	3114	2784	5796	6205	4578	5581	4866	4487	5907	5489	5561	5841	4868	4512	PNN	14	39175183	39183218	+	4201	protein_coding	pinin, desmosome associated protein [Source:HGNC Symbol;Acc:HGNC:9162]	-
ENSG00000266412	4723	5004	6421	5701	4037	6380	5834	5074	4956	5000	4208	3300	3795	2920	2950	3058	2766	3025	3351	3212	3649	2607	2511	NCOA4	10	46005088	46030714	-	4079	protein_coding	nuclear receptor coactivator 4 [Source:HGNC Symbol;Acc:HGNC:7671]	-
ENSG00000143401	3319	3507	4457	4021	2632	4526	4234	3642	3509	3416	3012	4475	5255	3749	4573	3925	3435	4943	4970	5210	5685	4251	3704	ANP32E	1	150218417	150236156	-	3605	protein_coding	acidic nuclear phosphoprotein 32 family member E [Source:HGNC Symbol;Acc:HGNC:16673]	-
ENSG00000172009	2928	3031	3628	3493	3030	4133	3558	3311	3057	3560	2732	6083	5445	4410	4746	5379	4670	4630	4527	4509	5527	3812	4250	THOP1	19	2785460	2815807	+	7464	protein_coding	thimet oligopeptidase 1 [Source:HGNC Symbol;Acc:HGNC:11793]	-
ENSG00000143420	4528	4422	5679	5402	4733	5467	4945	4328	4069	4429	3444	4029	4221	3480	3828	3731	3378	3695	3485	3291	3992	2868	2883	ENSA	1	150600851	150629612	-	5493	protein_coding	endosulfine alpha [Source:HGNC Symbol;Acc:HGNC:3360]	-
ENSG00000100591	2904	2792	3733	3649	2963	3667	3290	3103	2934	3116	2647	5501	5425	4703	4771	4803	4546	5448	5356	4736	5702	4167	4348	AHSA1	14	77457870	77469474	+	2948	protein_coding	activator of HSP90 ATPase activity 1 [Source:HGNC Symbol;Acc:HGNC:1189]	-
ENSG00000010244	2865	2843	3675	3208	2466	3693	3499	2946	2828	2969	2555	5713	5928	4713	5087	4990	4408	4956	5499	5281	5816	4273	4014	ZNF207	17	32350117	32381886	+	15834	protein_coding	zinc finger protein 207 [Source:HGNC Symbol;Acc:HGNC:12998]	-
ENSG00000137845	2796	2959	3978	3458	2283	3996	3500	3166	3210	2981	2517	5369	5478	4520	4841	4694	4099	5101	5527	5467	5896	4390	3932	ADAM10	15	58588807	58749978	-	16168	protein_coding	ADAM metallopeptidase domain 10 [Source:HGNC Symbol;Acc:HGNC:188]	-
ENSG00000147224	4384	4488	5845	5253	4176	6048	5321	4828	4764	4889	4086	3704	3871	3034	3453	3351	3013	3315	3495	3393	3841	2745	2742	PRPS1	X	107628424	107651026	+	2623	protein_coding	phosphoribosyl pyrophosphate synthetase 1 [Source:HGNC Symbol;Acc:HGNC:9462]	-
ENSG00000274523	3281	3148	4202	3838	3476	4103	3658	3347	3199	3491	2779	5303	4984	4179	4699	4712	4191	4566	4806	4486	5590	3707	4236	RCC1L	7	75027122	75074228	-	4196	protein_coding	RCC1 like [Source:HGNC Symbol;Acc:HGNC:14948]	-
ENSG00000178719	3817	3394	4525	4367	3427	5058	4561	4103	3951	4644	3485	4716	4128	3770	3823	4332	3634	4020	4371	3905	4845	3252	3848	GRINA	8	143990058	143993415	+	2527	protein_coding	glutamate ionotropic receptor NMDA type subunit associated protein 1 [Source:HGNC Symbol;Acc:HGNC:4589]	-
ENSG00000196313	3248	3240	4335	3721	1948	4543	3700	3567	3403	3626	2889	5381	5207	4321	5052	5032	4372	4588	4523	4623	5271	3572	3791	POM121	7	72879365	72951440	+	9822	protein_coding	POM121 transmembrane nucleoporin [Source:HGNC Symbol;Acc:HGNC:19702]	-
ENSG00000148730	2695	2883	3681	3163	2082	3700	3334	2936	2975	2964	2464	5975	6470	4908	5599	5339	4734	4773	5044	4992	5309	4043	3808	EIF4EBP2	10	70404379	70428618	+	7257	protein_coding	eukaryotic translation initiation factor 4E binding protein 2 [Source:HGNC Symbol;Acc:HGNC:3289]	-
ENSG00000221978	3572	2908	3438	3396	2284	6314	5595	4247	4167	5528	4618	4836	5011	3743	4587	4377	3816	4308	3514	3322	3870	3279	3128	CCNL2	1	1385711	1399328	-	6850	protein_coding	cyclin L2 [Source:HGNC Symbol;Acc:HGNC:20570]	-
ENSG00000066044	3089	3133	3882	3416	2937	4282	3778	3255	3288	3388	2916	5012	5279	4233	4543	4498	4292	4917	4987	4983	5623	3881	4222	ELAVL1	19	7958579	8005659	-	6956	protein_coding	ELAV like RNA binding protein 1 [Source:HGNC Symbol;Acc:HGNC:3312]	-
ENSG00000151929	4493	4370	5887	5156	4030	6217	5382	4927	4656	5381	4402	3585	3419	2724	2857	3094	2811	3427	3662	3279	4116	2678	3210	BAG3	10	119651370	119677819	+	2747	protein_coding	BCL2 associated athanogene 3 [Source:HGNC Symbol;Acc:HGNC:939]	-
ENSG00000090889	3780	3572	4815	4338	3168	4882	4380	3735	3583	3712	3176	5247	5575	4313	4820	4549	4037	3791	3913	3939	4251	3125	3041	KIF4A	X	70290090	70420832	+	4533	protein_coding	kinesin family member 4A [Source:HGNC Symbol;Acc:HGNC:13339]	-
ENSG00000168411	2115	2164	2821	2656	1496	3098	2682	2475	2298	2410	2098	6286	6355	5160	5769	5687	4877	5604	5818	5878	6604	4771	4571	RFWD3	16	74621394	74666881	-	6465	protein_coding	ring finger and WD repeat domain 3 [Source:HGNC Symbol;Acc:HGNC:25539]	-
ENSG00000149091	4734	4243	5333	5241	3885	6377	5757	5101	4917	5700	4445	3670	3312	2824	2986	3272	2888	3239	3137	3024	3857	2595	3106	DGKZ	11	46332905	46380554	+	10787	protein_coding	diacylglycerol kinase zeta [Source:HGNC Symbol;Acc:HGNC:2857]	-
ENSG00000175334	5715	5805	7224	6745	6220	7192	6028	5569	5030	5837	4550	2504	2611	2061	2283	2332	2051	2386	2515	2210	2620	1925	2091	BANF1	11	66002079	66004149	+	1645	protein_coding	barrier to autointegration factor 1 [Source:HGNC Symbol;Acc:HGNC:17397]	-
ENSG00000143368	4938	4274	5878	5701	4207	5490	4939	4335	4387	4968	3843	3938	3827	3067	3397	3649	3276	3461	3295	3161	3875	2579	2897	SF3B4	1	149923317	149928344	-	2245	protein_coding	splicing factor 3b subunit 4 [Source:HGNC Symbol;Acc:HGNC:10771]	-
ENSG00000105701	2955	2857	3571	3421	3358	4162	3588	3246	3295	3629	2799	5430	4905	4249	4354	5130	4517	4657	4756	4250	5782	3908	4463	FKBP8	19	18531751	18544077	-	2902	protein_coding	FK506 binding protein 8 [Source:HGNC Symbol;Acc:HGNC:3724]	-
ENSG00000175061	3498	3345	4287	4288	3495	4875	4110	3847	3624	3878	3208	4757	4765	3952	4209	4158	3670	4501	4153	4336	4962	3772	3526	LRRC75A-AS1	17	16438822	16478678	+	3759	processed_transcript	LRRC75A antisense RNA 1 [Source:HGNC Symbol;Acc:HGNC:28619]	-
ENSG00000168092	4749	4941	6420	5425	4034	6622	6236	5228	5296	5419	4543	2776	3078	2574	2657	2512	2319	3136	3340	3342	3491	2522	2527	PAFAH1B2	11	117144267	117176894	+	7104	protein_coding	platelet activating factor acetylhydrolase 1b catalytic subunit 2 [Source:HGNC Symbol;Acc:HGNC:8575]	-
ENSG00000185651	2808	2718	3708	3239	2764	3621	3165	2722	2652	2835	2430	5934	6311	4560	5166	5179	4741	4998	5133	4915	5549	4079	3945	UBE2L3	22	21549447	21624034	+	3838	protein_coding	ubiquitin conjugating enzyme E2 L3 [Source:HGNC Symbol;Acc:HGNC:12488]	-
ENSG00000088205	3764	4018	5054	4404	3261	4586	4105	3741	3499	3580	3253	4311	4945	3748	4346	3814	3608	4162	4486	4525	4944	3606	3297	DDX18	2	117814650	117832379	+	7851	protein_coding	DEAD-box helicase 18 [Source:HGNC Symbol;Acc:HGNC:2741]	-
ENSG00000134686	4705	4825	6008	5502	4724	6375	5328	4876	4602	5346	4244	3459	3411	2785	2968	3120	2796	3068	3252	2811	3652	2535	2643	PHC2	1	33323623	33431052	-	4975	protein_coding	polyhomeotic homolog 2 [Source:HGNC Symbol;Acc:HGNC:3183]	-
ENSG00000010256	3957	3690	4913	4492	4105	4774	4420	3876	4042	4341	3423	4369	4216	3280	3575	4136	3344	4087	4279	3719	4840	3297	3748	UQCRC1	3	48599002	48610976	-	3236	protein_coding	ubiquinol-cytochrome c reductase core protein 1 [Source:HGNC Symbol;Acc:HGNC:12585]	-
ENSG00000069329	2251	2638	3457	3024	2058	3639	3411	3021	2789	2896	2430	5341	5896	4538	4839	4875	4342	5144	5545	5789	6161	4668	4121	VPS35	16	46656132	46689518	-	9733	protein_coding	VPS35, retromer complex component [Source:HGNC Symbol;Acc:HGNC:13487]	-
ENSG00000105438	2081	2108	2914	2743	2131	3329	2715	2568	2431	2719	2123	5877	5671	4802	4977	5389	4697	5738	5938	5699	6591	4634	4957	KDELR1	19	48382570	48391553	-	2251	protein_coding	KDEL endoplasmic reticulum protein retention receptor 1 [Source:HGNC Symbol;Acc:HGNC:6304]	-
ENSG00000073921	4406	4686	6423	5724	3779	6221	5900	5142	5033	4800	4342	3221	3517	2736	3057	2931	2629	3162	3185	3283	3569	2581	2495	PICALM	11	85957684	86069882	-	5833	protein_coding	phosphatidylinositol binding clathrin assembly protein [Source:HGNC Symbol;Acc:HGNC:15514]	-
ENSG00000156802	4063	4236	5456	4603	2928	5370	5186	4535	4337	4135	3561	3795	4406	3421	3754	3375	3161	3769	3986	4224	4413	3195	2912	ATAD2	8	123319850	123416350	-	7118	protein_coding	ATPase family, AAA domain containing 2 [Source:HGNC Symbol;Acc:HGNC:30123]	-
ENSG00000116254	5117	4836	6469	6126	3345	7904	6878	5812	5993	6694	5344	2847	2777	2226	2508	2472	2333	2362	2276	2156	2366	1876	2102	CHD5	1	6101793	6180123	-	9890	protein_coding	chromodomain helicase DNA binding protein 5 [Source:HGNC Symbol;Acc:HGNC:16816]	-
ENSG00000111142	4111	4083	5462	4889	3930	4989	4405	3958	3743	3984	3194	3845	4274	3202	3693	3361	2969	3874	4486	4512	4774	3521	3437	METAP2	12	95473520	95515839	+	4491	protein_coding	methionyl aminopeptidase 2 [Source:HGNC Symbol;Acc:HGNC:16672]	-
ENSG00000108946	3356	3673	4916	4126	2785	4835	4291	3982	3751	3674	3300	4559	4999	4028	4294	4077	3824	3915	4533	4499	4540	3567	3098	PRKAR1A	17	68511780	68551319	+	6821	protein_coding	protein kinase cAMP-dependent type I regulatory subunit alpha [Source:HGNC Symbol;Acc:HGNC:9388]	-
ENSG00000116754	3178	3060	4116	3588	2242	4557	4271	3435	3396	3752	3179	4790	5141	3812	4553	4161	3679	4844	4790	4874	5341	4091	3690	SRSF11	1	70205682	70253052	+	8473	protein_coding	serine and arginine rich splicing factor 11 [Source:HGNC Symbol;Acc:HGNC:10782]	-
ENSG00000142634	5617	5866	7048	6614	5844	6461	5500	5070	4941	5757	4189	2424	2301	2010	2126	2330	2134	2762	2578	2538	3171	2354	2612	EFHD2	1	15409895	15430343	+	2531	protein_coding	EF-hand domain family member D2 [Source:HGNC Symbol;Acc:HGNC:28670]	-
ENSG00000139645	4176	4139	5492	5172	2408	6214	5734	5260	4956	5664	4357	3748	3558	3100	3486	3431	3057	3171	3281	2892	3474	2644	2643	ANKRD52	12	56237807	56258391	-	8820	protein_coding	ankyrin repeat domain 52 [Source:HGNC Symbol;Acc:HGNC:26614]	-
ENSG00000138430	3104	3179	4003	3681	2857	4036	3661	3278	3139	3262	2676	4771	5519	4222	4523	4527	3981	4687	4788	4871	5573	4070	3640	OLA1	2	174072447	174248698	-	6100	protein_coding	Obg like ATPase 1 [Source:HGNC Symbol;Acc:HGNC:28833]	-
ENSG00000163682	2350	2618	3056	3009	2795	3303	2811	2425	2394	2529	2262	5399	6535	4647	5565	5119	5130	5360	5519	4964	5719	4283	4218	RPL9	4	39452521	39458949	-	5022	protein_coding	ribosomal protein L9 [Source:HGNC Symbol;Acc:HGNC:10369]	-
ENSG00000109861	1818	1831	2599	2333	1787	2111	1878	1581	1476	1534	1385	6864	7396	5748	6097	6299	5739	5670	5974	5935	6610	4605	4715	CTSC	11	88293592	88337787	-	11421	protein_coding	cathepsin C [Source:HGNC Symbol;Acc:HGNC:2528]	-
ENSG00000169504	2756	3108	4146	3589	2336	5297	4885	4271	4182	4025	3508	3876	4596	3495	3744	3591	3318	4503	4914	4966	5318	3911	3546	CLIC4	1	24745357	24844324	+	4495	protein_coding	chloride intracellular channel 4 [Source:HGNC Symbol;Acc:HGNC:13518]	-
ENSG00000168159	3880	3713	4880	4654	3768	4965	4495	3951	3798	4486	3447	4384	4184	3620	3750	4169	3037	3808	3920	3740	4548	3124	3512	RNF187	1	228487061	228495766	+	3285	protein_coding	ring finger protein 187 [Source:HGNC Symbol;Acc:HGNC:27146]	-
ENSG00000127184	3393	3376	4319	4100	3729	4698	4132	3511	3312	3634	3046	4351	5052	4201	4657	4436	4026	4591	4316	3923	4457	3251	3311	COX7C	5	86617904	86620962	+	1993	protein_coding	cytochrome c oxidase subunit 7C [Source:HGNC Symbol;Acc:HGNC:2292]	-
ENSG00000159842	5861	5543	7404	6860	4411	7865	6758	6319	6276	6761	5228	2281	2075	1835	1981	2062	1852	1785	1744	1833	2059	1426	1522	ABR	17	1003518	1229738	-	12426	protein_coding	ABR, RhoGEF and GTPase activating protein [Source:HGNC Symbol;Acc:HGNC:81]	-
ENSG00000090863	2848	2959	4077	3539	2228	4107	3545	3409	3186	3489	2671	4615	4682	3910	4040	4413	3710	5115	5432	5201	5807	4375	4342	GLG1	16	74447427	74607144	-	14111	protein_coding	golgi glycoprotein 1 [Source:HGNC Symbol;Acc:HGNC:4316]	-
ENSG00000167792	4331	3765	4692	4931	4178	5192	4556	4197	3983	4605	3530	4233	3902	3298	3678	3823	3441	3785	3631	3344	3942	3052	3575	NDUFV1	11	67605653	67612554	+	5057	protein_coding	NADH:ubiquinone oxidoreductase core subunit V1 [Source:HGNC Symbol;Acc:HGNC:7716]	-
ENSG00000196182	2899	2990	3853	3876	2730	3792	3383	3181	2911	3605	2637	4447	4441	3558	3863	3999	3612	5562	5578	5230	6300	4361	4853	STK40	1	36339624	36385896	-	5590	protein_coding	serine/threonine kinase 40 [Source:HGNC Symbol;Acc:HGNC:21373]	-
ENSG00000110395	5789	6085	8892	7773	3347	8067	7060	6947	6598	6253	5191	1603	1662	1370	1532	1519	1298	1764	1889	1943	1872	1575	1515	CBL	11	119206276	119313926	+	11740	protein_coding	Cbl proto-oncogene [Source:HGNC Symbol;Acc:HGNC:1541]	-
ENSG00000123146	2733	2594	3325	3179	2361	3645	3346	3048	2899	3281	2602	5926	5705	4711	4975	5413	4852	4552	4646	4514	5283	3758	4125	ADGRE5	19	14380501	14408725	+	5382	protein_coding	adhesion G protein-coupled receptor E5 [Source:HGNC Symbol;Acc:HGNC:1711]	-
ENSG00000157106	4514	4999	6624	5859	2664	6364	5720	5644	5599	4778	4541	2801	2969	2558	2754	2518	2337	2972	3427	3278	3184	2700	2430	SMG1	16	18804853	18926454	-	25988	protein_coding	SMG1, nonsense mediated mRNA decay associated PI3K related kinase [Source:HGNC Symbol;Acc:HGNC:30045]	-
ENSG00000184014	4378	4723	6219	5565	3526	6647	6209	5648	5341	5533	4604	2977	2805	2287	2606	2795	2407	2916	2947	2979	3412	2274	2394	DENND5A	11	9138825	9265390	-	8648	protein_coding	DENN domain containing 5A [Source:HGNC Symbol;Acc:HGNC:19344]	-
ENSG00000167693	7131	6958	8804	8221	6355	9642	8364	7243	7428	8339	6614	555	545	452	510	604	476	472	546	489	584	372	417	NXN	17	799313	979770	-	5880	protein_coding	nucleoredoxin [Source:HGNC Symbol;Acc:HGNC:18008]	-
ENSG00000064607	2537	2424	2918	2713	1905	3906	3453	2776	2936	3204	2823	5983	5895	4714	5264	5275	4833	5305	4671	4491	5022	3970	4102	SUGP2	19	18990888	19034023	-	8468	protein_coding	SURP and G-patch domain containing 2 [Source:HGNC Symbol;Acc:HGNC:18641]	-
ENSG00000067082	2901	2983	3787	3194	2210	5368	4835	4074	3958	4111	3597	4734	4826	3906	4150	4160	3832	4217	4292	4292	4701	3538	3304	KLF6	10	3775996	3785281	-	6139	protein_coding	Kruppel like factor 6 [Source:HGNC Symbol;Acc:HGNC:2235]	zf-C2H2
ENSG00000179403	7824	7095	8086	7397	6941	10661	9304	8226	8438	9800	7128	0	4	2	4	5	4	5	4	0	5	7	2	VWA1	1	1434861	1442882	+	5065	protein_coding	von Willebrand factor A domain containing 1 [Source:HGNC Symbol;Acc:HGNC:30910]	-
ENSG00000153201	3480	4186	5508	4746	2758	5249	4574	4080	4102	3600	3345	3702	4135	3352	3615	3215	3069	3954	4466	4559	4391	3574	3281	RANBP2	2	108719481	108785811	+	12302	protein_coding	RAN binding protein 2 [Source:HGNC Symbol;Acc:HGNC:9848]	-
ENSG00000198836	3817	4035	5384	4602	2991	4893	4468	3863	3785	3642	3242	3670	4300	3206	3779	3531	3102	4145	4407	4573	4886	3583	3030	OPA1	3	193593144	193697823	+	9052	protein_coding	OPA1, mitochondrial dynamin like GTPase [Source:HGNC Symbol;Acc:HGNC:8140]	-
ENSG00000161217	4006	4081	5478	4816	3220	5389	4633	4270	4120	4283	3488	3830	4018	3098	3701	3268	3004	3818	3975	3833	4352	3203	3028	PCYT1A	3	196214222	196287957	-	7978	protein_coding	phosphate cytidylyltransferase 1, choline, alpha [Source:HGNC Symbol;Acc:HGNC:8754]	-
ENSG00000197111	3384	3343	4351	4190	3426	5096	4681	4135	3779	4129	3546	4475	4414	3604	3945	3712	3616	4003	4249	3749	4611	3263	3198	PCBP2	12	53452102	53481162	+	7926	protein_coding	poly(rC) binding protein 2 [Source:HGNC Symbol;Acc:HGNC:8648]	-
ENSG00000022840	3515	3534	4510	3945	3141	5268	4760	4172	4202	4556	3567	3879	4217	3130	3566	3569	3163	4104	4248	4162	4792	3399	3362	RNF10	12	120533480	120577594	+	5911	protein_coding	ring finger protein 10 [Source:HGNC Symbol;Acc:HGNC:10055]	-
ENSG00000099331	3132	3133	4256	4047	2416	4772	4298	3893	3781	4284	3321	4670	4583	3924	4193	4332	3780	4196	4057	3931	4719	3359	3659	MYO9B	19	17075781	17214537	+	9948	protein_coding	myosin IXB [Source:HGNC Symbol;Acc:HGNC:7609]	-
ENSG00000167721	4193	4216	5613	5050	3398	5362	4783	4238	4235	4492	3734	3643	3904	3021	3295	3236	2900	3652	3720	3727	4250	3117	2945	TSR1	17	2322503	2337507	-	5545	protein_coding	TSR1, ribosome maturation factor [Source:HGNC Symbol;Acc:HGNC:25542]	-
ENSG00000126254	3850	3708	4805	4405	4031	4804	3995	3502	3398	4171	3112	4250	4458	3845	4087	4427	3705	3762	3895	3388	4557	2962	3607	RBM42	19	35629030	35637686	+	2206	protein_coding	RNA binding motif protein 42 [Source:HGNC Symbol;Acc:HGNC:28117]	-
ENSG00000161800	4147	4304	5727	5039	3704	5901	5238	4517	4462	4561	3959	3888	4168	3230	3542	3533	3218	3060	3172	2999	3364	2490	2392	RACGAP1	12	49976923	50033136	-	4487	protein_coding	Rac GTPase activating protein 1 [Source:HGNC Symbol;Acc:HGNC:9804]	-
ENSG00000112697	4002	4373	5639	5007	3358	5488	4939	4539	4201	4135	3529	3725	3981	3277	3582	3589	2990	3369	3567	3668	4043	2884	2707	TMEM30A	6	75252924	75284968	-	5123	protein_coding	transmembrane protein 30A [Source:HGNC Symbol;Acc:HGNC:16667]	-
ENSG00000100029	4047	3766	4946	4567	4012	4572	4060	3661	3428	3993	3204	4372	4258	3350	3647	3928	3417	3925	4094	3874	4778	3072	3522	PES1	22	30576625	30607083	-	4557	protein_coding	pescadillo ribosomal biogenesis factor 1 [Source:HGNC Symbol;Acc:HGNC:8848]	-
ENSG00000049860	3601	3544	5008	4426	3537	4211	3810	3308	3480	3395	2849	4806	4992	4045	4041	4338	3687	3944	4123	4024	4693	3402	3183	HEXB	5	74640023	74722647	+	5067	protein_coding	hexosaminidase subunit beta [Source:HGNC Symbol;Acc:HGNC:4879]	-
ENSG00000101557	3229	3370	4414	3951	2938	4698	4080	3576	3422	3517	2969	4582	4982	3822	4376	4050	3655	4091	4540	4503	4779	3544	3342	USP14	18	158383	214629	+	5987	protein_coding	ubiquitin specific peptidase 14 [Source:HGNC Symbol;Acc:HGNC:12612]	-
ENSG00000105576	2841	2706	3589	3363	1916	3762	3461	2994	2854	3367	2717	5782	5560	4462	5142	5034	4562	4781	4257	4168	5045	3895	4123	TNPO2	19	12699194	12724011	-	7029	protein_coding	transportin 2 [Source:HGNC Symbol;Acc:HGNC:19998]	-
ENSG00000173473	2584	2706	3580	3153	2021	3846	3761	3076	3010	2957	2485	4704	5012	3960	4538	4256	3788	5115	5503	5579	5996	4424	4276	SMARCC1	3	47585272	47782106	-	7645	protein_coding	SWI/SNF related, matrix associated, actin dependent regulator of chromatin subfamily c member 1 [Source:HGNC Symbol;Acc:HGNC:11104]	MYB
ENSG00000167193	3603	3706	4818	4466	3064	5253	4505	4347	4101	4175	3463	4014	4072	3212	3621	3583	3248	3907	4042	4048	4486	3261	3303	CRK	17	1420689	1463162	-	4090	protein_coding	CRK proto-oncogene, adaptor protein [Source:HGNC Symbol;Acc:HGNC:2362]	-
ENSG00000070047	6031	5827	7022	6659	4949	7195	6562	5692	5632	6427	4988	2012	2022	1715	1806	1993	1684	2126	2004	1854	2437	1649	1927	PHRF1	11	576486	612222	+	5769	protein_coding	PHD and ring finger domains 1 [Source:HGNC Symbol;Acc:HGNC:24351]	-
ENSG00000163479	3988	3885	5194	4609	4329	5051	4243	3959	3780	3991	3213	4089	4491	3410	3704	3936	3341	3560	3675	3576	4323	2868	2939	SSR2	1	156009048	156020959	-	6651	protein_coding	signal sequence receptor subunit 2 [Source:HGNC Symbol;Acc:HGNC:11324]	-
ENSG00000089053	3003	3041	3947	3721	2903	4094	3678	3233	2988	3372	2723	4678	4994	3838	4180	4262	3734	4541	5119	4751	5401	3954	3970	ANAPC5	12	121308245	121399896	-	12304	protein_coding	anaphase promoting complex subunit 5 [Source:HGNC Symbol;Acc:HGNC:15713]	-
ENSG00000073792	3826	3782	5266	4675	2800	5112	4727	4166	4073	4282	3447	3559	3789	2899	3239	3105	2845	4293	4307	4201	4791	3535	3361	IGF2BP2	3	185643739	185825056	-	4735	protein_coding	insulin like growth factor 2 mRNA binding protein 2 [Source:HGNC Symbol;Acc:HGNC:28867]	-
ENSG00000139514	3265	3427	4256	4005	2180	4730	4221	4061	3753	4154	3313	4704	4417	3690	4052	4048	3642	4058	4144	4170	4769	3468	3485	SLC7A1	13	29509410	29595688	-	7692	protein_coding	solute carrier family 7 member 1 [Source:HGNC Symbol;Acc:HGNC:11057]	-
ENSG00000130821	4142	4075	5401	4893	3483	5476	4680	4126	4372	4801	3593	3519	3326	2583	2960	3364	2664	3851	3841	3508	4591	3275	3476	SLC6A8	X	153688099	153696593	+	5498	protein_coding	solute carrier family 6 member 8 [Source:HGNC Symbol;Acc:HGNC:11055]	-
ENSG00000113161	1619	1592	2236	1949	1203	2206	1873	1676	1628	1568	1291	6023	6344	5248	5305	5316	4818	6455	6757	6897	7375	5434	5079	HMGCR	5	75336329	75362104	+	6215	protein_coding	3-hydroxy-3-methylglutaryl-CoA reductase [Source:HGNC Symbol;Acc:HGNC:5006]	-
ENSG00000153904	5283	5544	7152	6091	4196	7797	7139	6324	6027	6041	5454	2112	2255	1818	2015	1813	1600	1912	2080	2014	2176	1406	1630	DDAH1	1	85318481	85578363	-	4568	protein_coding	dimethylarginine dimethylaminohydrolase 1 [Source:HGNC Symbol;Acc:HGNC:2715]	-
ENSG00000124570	2287	2154	2930	2703	2289	3656	3233	2925	2749	2897	2405	5185	5163	4132	4477	4665	4163	5685	5726	5270	5972	4518	4667	SERPINB6	6	2948159	2972165	-	13201	protein_coding	serpin family B member 6 [Source:HGNC Symbol;Acc:HGNC:8950]	-
ENSG00000058668	840	919	1292	1155	611	1628	1494	1304	1249	1199	1102	6922	6867	5657	6366	6004	5528	6860	7172	6944	7487	5780	5433	ATP2B4	1	203626561	203744081	+	9721	protein_coding	ATPase plasma membrane Ca2+ transporting 4 [Source:HGNC Symbol;Acc:HGNC:817]	-
ENSG00000196365	2426	2180	2740	2667	2314	2947	2766	2459	2304	2656	2020	5990	5375	4767	4799	5494	4697	5318	5242	5050	6324	4274	4932	LONP1	19	5691834	5720572	-	5085	protein_coding	lon peptidase 1, mitochondrial [Source:HGNC Symbol;Acc:HGNC:9479]	-
ENSG00000147677	4961	5095	6214	5635	5075	5952	5591	4954	4686	4717	3924	2919	3193	2415	2628	2513	2317	2913	3089	2959	3440	2218	2302	EIF3H	8	116642130	116766925	-	6434	protein_coding	eukaryotic translation initiation factor 3 subunit H [Source:HGNC Symbol;Acc:HGNC:3273]	-
ENSG00000100804	3242	3219	4073	3844	3381	4047	3605	3243	2910	3318	2602	4787	4691	4230	4272	4792	4039	4473	4248	4092	4882	3565	4079	PSMB5	14	23016543	23035230	-	1765	protein_coding	proteasome subunit beta 5 [Source:HGNC Symbol;Acc:HGNC:9542]	-
ENSG00000116062	3223	3174	3973	3736	2575	4084	3729	3415	3130	3149	2712	4434	4648	3653	3994	3984	3508	4743	5047	4963	5634	4204	3844	MSH6	2	47695530	47810101	+	10993	protein_coding	mutS homolog 6 [Source:HGNC Symbol;Acc:HGNC:7329]	-
ENSG00000124789	3593	3656	5033	4437	2728	5325	4699	3914	3958	4080	3413	3826	4198	3354	3674	3567	3049	3930	4179	4076	4563	3155	3068	NUP153	6	17615035	17706834	-	6030	protein_coding	nucleoporin 153 [Source:HGNC Symbol;Acc:HGNC:8062]	-
ENSG00000127837	3506	3571	4156	4303	3637	4331	3824	3358	3321	3672	2891	4699	4213	3797	4098	4215	3659	4060	4284	3832	4812	3279	3940	AAMP	2	218264123	218270257	-	3140	protein_coding	angio associated migratory cell protein [Source:HGNC Symbol;Acc:HGNC:18]	-
ENSG00000135404	5290	5425	7179	6854	5518	6583	5818	5271	4820	5426	4348	2587	2458	2152	2362	2568	2130	2288	2252	2120	2397	1628	1918	CD63	12	55725323	55729707	-	2633	protein_coding	CD63 molecule [Source:HGNC Symbol;Acc:HGNC:1692]	-
ENSG00000114850	3989	4430	5955	4981	4068	5658	5009	4628	4332	4481	3693	3136	3470	2643	2853	2852	2516	3440	3577	3889	3957	2950	2778	SSR3	3	156540140	156555184	-	4627	protein_coding	signal sequence receptor subunit 3 [Source:HGNC Symbol;Acc:HGNC:11325]	-
ENSG00000143248	1	4	11	6	0	6	9	1	9	2	5	6883	8194	6180	6227	6484	5791	8439	9036	8970	9560	7098	6276	RGS5	1	163111121	163321791	-	6821	protein_coding	regulator of G protein signaling 5 [Source:HGNC Symbol;Acc:HGNC:10001]	-
ENSG00000153317	4449	4259	6138	5236	2595	6073	5653	4936	4615	5002	4425	3578	3777	2933	3450	2946	2766	2699	2944	2931	3272	2330	2163	ASAP1	8	130052104	130443660	-	8280	protein_coding	ArfGAP with SH3 domain, ankyrin repeat and PH domain 1 [Source:HGNC Symbol;Acc:HGNC:2720]	-
ENSG00000041357	4132	4247	5220	4751	4368	5577	5315	4439	4185	4075	3671	3323	4033	3020	3276	3119	2839	3388	3534	3485	3662	2849	2584	PSMA4	15	78540405	78552419	+	6996	protein_coding	proteasome subunit alpha 4 [Source:HGNC Symbol;Acc:HGNC:9533]	-
ENSG00000106609	3771	3932	5262	4451	3111	5070	4539	4138	3962	4083	3462	3781	3947	3336	3530	3798	3131	3587	3797	3680	4568	3030	3024	TMEM248	7	66921225	66958551	+	5086	protein_coding	transmembrane protein 248 [Source:HGNC Symbol;Acc:HGNC:25476]	-
ENSG00000136997	2160	2214	2840	2582	2052	2947	2693	2416	2281	2665	2050	5415	5496	4459	4394	4903	4178	5556	5716	5634	6483	4663	5136	MYC	8	127735434	127741434	+	3001	protein_coding	MYC proto-oncogene, bHLH transcription factor [Source:HGNC Symbol;Acc:HGNC:7553]	bHLH
ENSG00000123094	1722	1965	2618	2300	1279	2313	2257	2057	1813	1809	1578	6243	7131	5380	6083	5597	5033	5409	5726	5578	6226	4785	4022	RASSF8	12	25959029	26079892	+	7619	protein_coding	Ras association domain family member 8 [Source:HGNC Symbol;Acc:HGNC:13232]	-
ENSG00000198231	3106	3169	3917	3578	2521	4590	3997	3435	3299	3507	3094	5102	5252	4303	4521	4294	3996	4151	4002	3924	4293	3454	3235	DDX42	17	63773603	63819317	+	8521	protein_coding	DEAD-box helicase 42 [Source:HGNC Symbol;Acc:HGNC:18676]	-
ENSG00000052749	4378	4201	5570	5254	4024	5376	4909	4609	4234	4970	3803	3297	3129	2691	2637	2888	2500	3545	3368	3314	4018	2852	3109	RRP12	10	97356358	97426076	-	8529	protein_coding	ribosomal RNA processing 12 homolog [Source:HGNC Symbol;Acc:HGNC:29100]	-
ENSG00000074695	1923	2085	2877	2541	1522	3025	2745	2383	2335	2309	1938	5238	5689	4621	5201	4652	4423	5788	5906	5913	6469	4819	4267	LMAN1	18	59327823	59359962	-	6767	protein_coding	lectin, mannose binding 1 [Source:HGNC Symbol;Acc:HGNC:6631]	-
ENSG00000213741	2281	2572	3018	3213	2909	3043	2672	2007	2129	2508	1897	4670	6495	4991	5807	6092	5609	5306	4630	4001	4669	3663	4478	RPS29	14	49570984	49599164	-	9845	protein_coding	ribosomal protein S29 [Source:HGNC Symbol;Acc:HGNC:10419]	-
ENSG00000141027	3450	3670	4683	4111	2190	4856	4260	3863	3868	3755	3145	4184	4024	3482	3758	3668	3380	4190	4583	4256	4603	3352	3325	NCOR1	17	16029157	16218185	-	15404	protein_coding	nuclear receptor corepressor 1 [Source:HGNC Symbol;Acc:HGNC:7672]	MYB
ENSG00000072803	5198	5202	7158	6354	4151	7034	6160	5770	5375	5469	4741	2377	2541	2044	2096	2134	1944	2184	2333	2364	2337	1869	1784	FBXW11	5	171861549	172006873	-	5577	protein_coding	F-box and WD repeat domain containing 11 [Source:HGNC Symbol;Acc:HGNC:13607]	-
ENSG00000196961	2282	2136	2735	2368	1976	3134	2898	2608	2661	2973	2311	5945	5570	4768	4997	5798	4973	4710	5067	4651	5633	3929	4394	AP2A1	19	49766968	49807113	+	8746	protein_coding	adaptor related protein complex 2 subunit alpha 1 [Source:HGNC Symbol;Acc:HGNC:561]	-
ENSG00000088888	2744	2596	3229	3049	1811	3666	3315	2783	2873	3250	2579	5240	5114	4406	4992	4978	4346	4770	4790	4534	5267	3950	4078	MAVS	20	3846799	3876123	+	11771	protein_coding	mitochondrial antiviral signaling protein [Source:HGNC Symbol;Acc:HGNC:29233]	-
ENSG00000163781	3675	3829	5412	4413	2679	5594	4965	4232	4177	4204	3677	3621	3970	2939	3352	3077	2882	3655	3800	3899	4291	3077	2884	TOPBP1	3	133598175	133662380	-	7304	protein_coding	DNA topoisomerase II binding protein 1 [Source:HGNC Symbol;Acc:HGNC:17008]	-
ENSG00000231925	4030	3872	4919	4348	3145	5367	4830	4200	4055	4739	3743	3643	3526	3176	3240	3711	2887	3523	3463	3395	4102	2940	3253	TAPBP	6	33299694	33314387	-	5056	protein_coding	TAP binding protein [Source:HGNC Symbol;Acc:HGNC:11566]	-
ENSG00000125753	2416	2608	3119	2991	2374	3295	2715	2665	2332	2889	2204	4970	4934	4225	4665	4883	4425	5175	5043	4808	6115	4292	4912	VASP	19	45506579	45526983	+	3601	protein_coding	vasodilator stimulated phosphoprotein [Source:HGNC Symbol;Acc:HGNC:12652]	-
ENSG00000197136	4658	4389	5131	4994	3194	6036	5455	4891	4689	5497	4236	3375	3217	2836	2927	3206	2782	2855	2772	2681	3254	2307	2592	PCNX3	11	65615773	65637439	+	7972	protein_coding	pecanex 3 [Source:HGNC Symbol;Acc:HGNC:18760]	-
ENSG00000116016	7213	7238	11846	10368	5117	9134	8031	7658	6982	7996	6089	41	26	27	22	31	21	28	25	13	21	10	19	EPAS1	2	46293667	46386703	+	7302	protein_coding	endothelial PAS domain protein 1 [Source:HGNC Symbol;Acc:HGNC:3374]	Others
ENSG00000168710	3001	3048	3761	3313	2244	4810	4463	4029	3717	3770	3203	4461	4520	3690	4070	4032	3655	4036	4347	4333	4633	3499	3299	AHCYL1	1	109984686	110023741	+	5113	protein_coding	adenosylhomocysteinase like 1 [Source:HGNC Symbol;Acc:HGNC:344]	-
ENSG00000185697	4293	4417	6030	5140	3207	7535	7407	5996	5962	5867	5200	2418	2898	2116	2462	2283	1993	2085	2304	2301	2485	1865	1668	MYBL1	8	66562175	66614247	-	7239	protein_coding	MYB proto-oncogene like 1 [Source:HGNC Symbol;Acc:HGNC:7547]	MYB
ENSG00000120742	3635	3843	4971	4337	3508	4597	4348	3957	3776	3970	3288	3607	3986	3096	3196	3401	3050	4005	4137	4005	4486	3282	3441	SERP1	3	150541994	150603228	-	5747	protein_coding	stress associated endoplasmic reticulum protein 1 [Source:HGNC Symbol;Acc:HGNC:10759]	-
ENSG00000169230	4038	3513	4578	4259	4010	4531	3997	3713	3430	4052	2838	4201	4015	3335	3592	4013	3313	3605	3928	3765	4602	3036	3548	PRELID1	5	177303774	177306959	+	1875	protein_coding	PRELI domain containing 1 [Source:HGNC Symbol;Acc:HGNC:30255]	-
ENSG00000153395	3123	3059	4168	3568	2508	4614	4066	3561	3681	3889	3076	4273	4293	3530	3642	4029	3402	4310	4475	4217	5056	3602	3686	LPCAT1	5	1456480	1523977	-	6494	protein_coding	lysophosphatidylcholine acyltransferase 1 [Source:HGNC Symbol;Acc:HGNC:25718]	-
ENSG00000165802	1745	1670	2207	1845	1470	2516	2228	1818	1802	2334	1683	5922	5875	4857	5339	5941	4769	5787	5772	5414	6783	4717	5322	NSMF	9	137447573	137459334	-	4912	protein_coding	NMDA receptor synaptonuclear signaling and neuronal migration factor [Source:HGNC Symbol;Acc:HGNC:29843]	-
ENSG00000165733	3262	3447	4373	3962	2794	4390	3799	3348	3253	3272	3014	4381	4881	3648	4186	3799	3455	4156	4336	4355	4849	3443	3263	BMS1	10	42782801	42834937	+	7753	protein_coding	BMS1, ribosome biogenesis factor [Source:HGNC Symbol;Acc:HGNC:23505]	-
ENSG00000076382	3328	3044	3996	3761	2645	4590	4047	3380	3217	3484	2915	5263	5132	4194	4657	4298	4141	3676	3774	3632	4260	3088	3060	SPAG5	17	28577565	28599279	-	5472	protein_coding	sperm associated antigen 5 [Source:HGNC Symbol;Acc:HGNC:13452]	-
ENSG00000184787	2651	2666	3321	3052	2186	3529	3209	2627	2604	3089	2571	5258	5760	4457	5005	4915	4496	4663	4351	4383	5096	3874	3750	UBE2G2	21	44768580	44802019	-	7388	protein_coding	ubiquitin conjugating enzyme E2 G2 [Source:HGNC Symbol;Acc:HGNC:12483]	-
ENSG00000166165	4262	3748	4801	4414	4350	7825	6882	6237	6256	6772	5398	2493	2272	1896	2090	2371	1894	2184	2356	2211	2734	1841	2132	CKB	14	103519659	103523111	-	2669	protein_coding	creatine kinase B [Source:HGNC Symbol;Acc:HGNC:1991]	-
ENSG00000136810	2456	2411	3517	3036	3101	3587	3248	2726	2527	2570	2425	5340	5779	4712	4998	5025	4506	4486	4710	4373	4860	3521	3502	TXN	9	110243811	110256640	-	1142	protein_coding	thioredoxin [Source:HGNC Symbol;Acc:HGNC:12435]	-
ENSG00000088930	3214	3365	4417	3944	2873	4221	3754	3319	3100	3218	2527	4356	4562	3783	4246	3623	3477	4285	4574	4605	5172	3577	3194	XRN2	20	21303304	21389827	+	3437	protein_coding	5'-3' exoribonuclease 2 [Source:HGNC Symbol;Acc:HGNC:12836]	-
ENSG00000120948	3251	3003	3940	3522	2971	4454	3907	3534	3332	3497	3004	4320	4647	3558	4109	3709	3363	4429	4576	4534	4808	3470	3466	TARDBP	1	11012344	11026420	+	6071	protein_coding	TAR DNA binding protein [Source:HGNC Symbol;Acc:HGNC:11571]	-
ENSG00000165271	4545	4334	5721	5542	3603	5546	5044	4691	4285	5085	4031	3439	3116	2607	2776	2936	2465	2979	3116	2823	3495	2440	2759	NOL6	9	33461441	33473930	-	5906	protein_coding	nucleolar protein 6 [Source:HGNC Symbol;Acc:HGNC:19910]	-
ENSG00000141456	4007	3609	4609	4517	3406	5074	4469	4064	3841	4445	3673	3659	3564	2833	3269	3377	3063	3864	3876	3432	4194	3069	3411	PELP1	17	4669774	4704337	-	6577	protein_coding	proline, glutamate and leucine rich protein 1 [Source:HGNC Symbol;Acc:HGNC:30134]	-
ENSG00000133313	4746	4774	6059	5790	4270	6307	5706	4941	4908	5284	4358	2855	2902	2338	2493	2541	2270	2526	2376	2493	2957	2081	2225	CNDP2	18	74495816	74523454	+	11848	protein_coding	carnosine dipeptidase 2 [Source:HGNC Symbol;Acc:HGNC:24437]	-
ENSG00000130758	6786	6427	7527	7270	5688	9415	8113	7396	7175	8814	6423	615	584	440	530	542	482	508	484	399	576	398	475	MAP3K10	19	40191744	40215575	+	4566	protein_coding	mitogen-activated protein kinase kinase kinase 10 [Source:HGNC Symbol;Acc:HGNC:6849]	-
ENSG00000128272	3523	3449	4205	4063	3602	4800	4311	3955	3669	3942	3226	3789	3954	3214	3645	3671	3274	4110	3958	3619	4391	3201	3480	ATF4	22	39519695	39522685	+	2514	protein_coding	activating transcription factor 4 [Source:HGNC Symbol;Acc:HGNC:786]	TF_bZIP
ENSG00000136731	3560	3822	5852	4696	2783	5298	4459	4217	4117	4015	3540	3253	3623	2913	3228	2972	2666	3793	3989	4011	4047	3196	2945	UGGT1	2	128091200	128195677	+	11349	protein_coding	UDP-glucose glycoprotein glucosyltransferase 1 [Source:HGNC Symbol;Acc:HGNC:15663]	-
ENSG00000005893	4319	4702	6737	5984	3693	5562	5018	4418	4382	4331	3664	3176	3403	2690	3040	2863	2463	2731	2983	3032	3157	2450	2192	LAMP2	X	120427827	120469365	-	5526	protein_coding	lysosomal associated membrane protein 2 [Source:HGNC Symbol;Acc:HGNC:6501]	-
ENSG00000173848	1089	1140	1488	1333	949	1390	1286	1140	1106	1010	890	6114	6622	5264	5762	5664	5015	6760	7088	6999	7878	5645	5312	NET1	10	5412551	5458463	+	4175	protein_coding	neuroepithelial cell transforming 1 [Source:HGNC Symbol;Acc:HGNC:14592]	-
ENSG00000125743	2931	2779	3451	3413	3252	3594	3111	2969	2796	3006	2345	4693	4899	3964	4079	4488	3816	4382	4978	4488	5511	3770	4204	SNRPD2	19	45687454	45692569	-	1608	protein_coding	small nuclear ribonucleoprotein D2 polypeptide [Source:HGNC Symbol;Acc:HGNC:11159]	-
ENSG00000129083	3873	4297	5535	4751	3698	5420	4866	4318	4160	4086	3502	3269	3524	2891	2983	2700	2557	3301	3666	3655	4085	2894	2776	COPB1	11	14443440	14500027	-	5131	protein_coding	coatomer protein complex subunit beta 1 [Source:HGNC Symbol;Acc:HGNC:2231]	-
ENSG00000134001	2671	2915	3888	3260	2527	3683	3313	3105	2682	2903	2460	4615	5311	4073	4370	4076	3786	4659	4848	4854	5211	3839	3723	EIF2S1	14	67359997	67386516	+	5651	protein_coding	eukaryotic translation initiation factor 2 subunit alpha [Source:HGNC Symbol;Acc:HGNC:3265]	-
ENSG00000175130	3400	3376	4442	4037	3558	4923	4434	3866	3663	4167	3338	3889	3910	3093	3270	3767	3252	3701	3898	3754	4467	3060	3397	MARCKSL1	1	32333832	32336379	-	1699	protein_coding	MARCKS like 1 [Source:HGNC Symbol;Acc:HGNC:7142]	-
ENSG00000116459	2954	3141	4237	3734	3341	3924	3409	3106	2923	3013	2577	4215	4660	3687	4002	3938	3441	4305	4717	4606	5321	3701	3679	ATP5PB	1	111448864	111462773	+	3383	protein_coding	ATP synthase peripheral stalk-membrane subunit b [Source:HGNC Symbol;Acc:HGNC:840]	-
ENSG00000100811	3043	3050	4004	3596	2514	4458	4076	3531	3414	3641	2886	4364	4766	3615	4009	3878	3444	3933	4284	4283	5065	3417	3313	YY1	14	100238298	100282792	+	8720	protein_coding	YY1 transcription factor [Source:HGNC Symbol;Acc:HGNC:12856]	zf-C2H2
ENSG00000079819	5634	5570	7450	6568	3981	7250	6917	5733	5708	5821	4914	1998	1974	1564	1880	1648	1574	1794	1849	1782	2025	1439	1429	EPB41L2	6	130839347	131063322	-	10320	protein_coding	erythrocyte membrane protein band 4.1 like 2 [Source:HGNC Symbol;Acc:HGNC:3379]	-
ENSG00000162368	2463	2663	3434	3178	2517	3297	3118	2674	2542	2775	2291	4736	5439	4047	4474	4150	3746	4668	5217	5143	5599	4419	3893	CMPK1	1	47333797	47378839	+	3844	protein_coding	cytidine/uridine monophosphate kinase 1 [Source:HGNC Symbol;Acc:HGNC:18170]	-
ENSG00000138758	3687	4082	5567	4774	2694	5072	4621	4119	3926	3800	3363	3926	4285	3321	3753	3375	3089	3138	3445	3493	3742	2792	2405	SEPT11	4	76949703	77040384	+	9787	protein_coding	septin 11 [Source:HGNC Symbol;Acc:HGNC:25589]	-
ENSG00000107438	4724	4568	5552	4955	4711	6897	6395	5632	5423	5767	4805	2024	1942	1698	1703	1884	1677	2692	2918	2692	3245	2219	2346	PDLIM1	10	95237572	95291024	-	2239	protein_coding	PDZ and LIM domain 1 [Source:HGNC Symbol;Acc:HGNC:2067]	-
ENSG00000155850	6153	7187	10882	8900	4830	8121	7103	6990	6297	6454	5226	826	857	683	751	718	609	594	724	730	736	597	487	SLC26A2	5	149960737	149993455	+	8606	protein_coding	solute carrier family 26 member 2 [Source:HGNC Symbol;Acc:HGNC:10994]	-
ENSG00000113569	2387	2611	3365	3054	1986	3553	3306	3050	2916	2868	2507	4846	5227	4125	4357	4154	3756	4725	5159	5183	5561	3931	3779	NUP155	5	37288137	37371181	-	9233	protein_coding	nucleoporin 155 [Source:HGNC Symbol;Acc:HGNC:8063]	-
ENSG00000167085	3099	2840	4075	3711	3165	4468	4064	3708	3362	3642	2947	4335	4123	3448	3526	3843	3465	4139	4351	4153	4874	3408	3580	PHB	17	49404049	49414905	-	3838	protein_coding	prohibitin [Source:HGNC Symbol;Acc:HGNC:8912]	-
ENSG00000166181	2776	2983	3893	3354	2503	3951	3553	2918	3063	3018	2653	4225	4832	3631	4065	3874	3342	4480	4931	5087	5580	3845	3715	API5	11	43311963	43344529	+	4651	protein_coding	apoptosis inhibitor 5 [Source:HGNC Symbol;Acc:HGNC:594]	-
ENSG00000004487	4149	4076	4985	4617	3828	5477	4870	4293	4137	4409	3588	3212	3509	2764	3042	3046	2722	3288	3443	3383	3947	2725	2741	KDM1A	1	23019443	23083689	+	5440	protein_coding	lysine demethylase 1A [Source:HGNC Symbol;Acc:HGNC:29079]	-
ENSG00000101152	4045	3946	4931	4542	3434	4993	4700	4084	3963	4489	3411	3615	3715	3013	3208	3528	3170	3384	3316	3252	3862	2634	2949	DNAJC5	20	63895182	63936031	+	5287	protein_coding	DnaJ heat shock protein family (Hsp40) member C5 [Source:HGNC Symbol;Acc:HGNC:16235]	-
ENSG00000117713	5793	5681	7770	6958	3488	7759	7075	6569	6450	6745	5344	1647	1487	1222	1521	1453	1182	1421	1418	1349	1591	1091	1075	ARID1A	1	26693236	26782110	+	15928	protein_coding	AT-rich interaction domain 1A [Source:HGNC Symbol;Acc:HGNC:11110]	ARID
ENSG00000132470	464	422	450	514	283	853	719	678	678	644	506	7084	5839	5427	5336	6598	5477	7653	7725	6751	8496	6480	7003	ITGB4	17	75721328	75757818	+	6761	protein_coding	integrin subunit beta 4 [Source:HGNC Symbol;Acc:HGNC:6158]	-
ENSG00000071462	2826	2918	3607	3184	3154	3848	3329	2925	2777	3306	2697	4748	4756	3766	4356	4208	3639	4640	4384	4189	5213	3736	3852	BUD23	7	73683025	73705161	+	7944	protein_coding	BUD23, rRNA methyltransferase and ribosome maturation factor [Source:HGNC Symbol;Acc:HGNC:16405]	-
ENSG00000272398	5622	5922	7992	6838	5282	11265	10029	8779	8706	8464	7089	1	2	14	9	1	3	0	0	0	0	0	5	CD24	6	106969831	106975627	-	3097	protein_coding	CD24 molecule [Source:HGNC Symbol;Acc:HGNC:1645]	-
ENSG00000119403	2501	2435	2879	2858	2209	3255	2709	2509	2300	2895	2233	6286	6054	5112	5476	6141	5061	4096	4031	3627	4467	3282	3551	PHF19	9	120855652	120894896	-	6733	protein_coding	PHD finger protein 19 [Source:HGNC Symbol;Acc:HGNC:24566]	-
ENSG00000237649	3504	3210	4045	3934	2976	4621	4034	3590	3532	3820	3099	4924	4614	3825	4264	4322	3770	3510	3365	3047	3943	2938	3028	KIFC1	6	33391536	33409924	+	3345	protein_coding	kinesin family member C1 [Source:HGNC Symbol;Acc:HGNC:6389]	-
ENSG00000017260	4027	4057	5627	4992	3514	6029	5464	4879	4702	4751	4156	3055	3193	2337	2674	2721	2361	2983	3282	3141	3254	2471	2189	ATP2C1	3	130850595	131016712	+	8533	protein_coding	ATPase secretory pathway Ca2+ transporting 1 [Source:HGNC Symbol;Acc:HGNC:13211]	-
ENSG00000159200	538	575	777	672	551	646	625	521	551	529	506	6577	7112	5563	5716	5750	5108	7325	7789	7664	8662	6079	6022	RCAN1	21	34513142	34615142	-	6990	protein_coding	regulator of calcineurin 1 [Source:HGNC Symbol;Acc:HGNC:3040]	-
ENSG00000157637	4681	4374	5516	5119	4322	5313	4923	4367	4112	4867	3554	3447	3117	2758	3007	3395	2708	2809	2834	2422	3300	2284	2579	SLC38A10	17	81245000	81295547	-	7716	protein_coding	solute carrier family 38 member 10 [Source:HGNC Symbol;Acc:HGNC:28237]	-
ENSG00000141867	3260	2947	4214	3746	2306	4375	3860	3371	3522	3685	3037	4175	4260	3464	3946	4066	3407	4202	4222	3814	4717	3520	3599	BRD4	19	15235519	15332545	-	12093	protein_coding	bromodomain containing 4 [Source:HGNC Symbol;Acc:HGNC:13575]	-
ENSG00000107862	3868	3578	5177	4612	2737	4713	4613	3976	4032	4348	3371	4128	3847	3238	3420	3490	3140	3395	3461	3246	3746	2705	2869	GBF1	10	102245532	102382899	+	6641	protein_coding	golgi brefeldin A resistant guanine nucleotide exchange factor 1 [Source:HGNC Symbol;Acc:HGNC:4181]	-
ENSG00000108262	2555	2409	2920	2685	1931	3110	2871	2632	2534	2977	2341	5332	5023	4262	4465	4854	4174	4921	5060	4411	5675	3945	4588	GIT1	17	29573469	29594054	-	5635	protein_coding	GIT ArfGAP 1 [Source:HGNC Symbol;Acc:HGNC:4272]	-
ENSG00000164163	3213	3539	4584	3941	2684	4488	3877	3541	3388	3280	2949	3910	4840	3399	3815	3398	3128	3786	4264	4464	4664	3410	3048	ABCE1	4	145097932	145129179	+	6265	protein_coding	ATP binding cassette subfamily E member 1 [Source:HGNC Symbol;Acc:HGNC:69]	-
ENSG00000117318	2586	2581	3997	3681	2798	3240	2992	2934	2563	2930	2292	5794	5573	4703	4962	5691	4852	3619	3625	3396	4170	3115	3453	ID3	1	23557918	23559794	-	1797	protein_coding	inhibitor of DNA binding 3, HLH protein [Source:HGNC Symbol;Acc:HGNC:5362]	bHLH
ENSG00000135052	2387	2426	3230	3010	2072	3640	3157	2767	2777	2824	2482	5380	5584	4437	4932	5023	4408	4352	4428	4447	4714	3486	3534	GOLM1	9	86026146	86100173	-	4233	protein_coding	golgi membrane protein 1 [Source:HGNC Symbol;Acc:HGNC:15451]	-
ENSG00000183688	5418	5812	7644	6859	4941	7001	6184	5407	5201	5554	4593	1909	1935	1531	1737	1780	1579	1732	1744	1817	2135	1522	1462	RFLNB	17	439978	445939	-	3621	protein_coding	refilin B [Source:HGNC Symbol;Acc:HGNC:28705]	-
ENSG00000119707	2758	2635	3440	3044	2070	3903	3689	2846	2952	2875	2815	4784	5364	4132	4668	4082	3592	4548	4552	4596	4754	3953	3400	RBM25	14	73058436	73123898	+	11859	protein_coding	RNA binding motif protein 25 [Source:HGNC Symbol;Acc:HGNC:23244]	-
ENSG00000175416	4156	3789	4866	5200	4402	4870	4255	3991	3716	4534	3185	3881	3675	3118	3251	3638	3132	3066	2933	2800	3456	2413	2905	CLTB	5	176392455	176416569	-	2039	protein_coding	clathrin light chain B [Source:HGNC Symbol;Acc:HGNC:2091]	-
ENSG00000104388	2283	2435	3133	2716	2089	3281	2821	2602	2457	2416	2116	4986	5515	4195	4783	4584	4076	4759	5170	5154	5556	4102	3970	RAB2A	8	60516857	60623627	+	5654	protein_coding	RAB2A, member RAS oncogene family [Source:HGNC Symbol;Acc:HGNC:9763]	-
ENSG00000110075	4295	4450	5832	5039	3444	6083	5526	4905	4594	4526	3926	2899	3319	2462	2688	2646	2315	2674	3000	2927	3182	2249	2173	PPP6R3	11	68460731	68615334	+	8305	protein_coding	protein phosphatase 6 regulatory subunit 3 [Source:HGNC Symbol;Acc:HGNC:1173]	-
ENSG00000136279	4181	4101	5151	4957	4229	5165	4737	4317	4110	4877	3587	3699	3348	2733	3081	3184	2889	2947	2988	2587	3134	2484	2594	DBNL	7	44044640	44069456	+	12587	protein_coding	drebrin like [Source:HGNC Symbol;Acc:HGNC:2696]	-
ENSG00000053372	3938	3998	5204	4712	4311	5087	4479	3932	3815	4015	3396	3439	3697	2979	3143	3194	2945	3280	3402	3058	3759	2593	2680	MRTO4	1	19251539	19260128	+	2822	protein_coding	MRT4 homolog, ribosome maturation factor [Source:HGNC Symbol;Acc:HGNC:18477]	-
ENSG00000111229	4163	4143	5840	5002	4652	5690	4990	4530	4153	4092	3606	2777	3450	2316	2495	2444	2205	3123	3266	3341	3680	2677	2370	ARPC3	12	110434825	110450422	-	3025	protein_coding	actin related protein 2/3 complex subunit 3 [Source:HGNC Symbol;Acc:HGNC:706]	-
ENSG00000058804	3126	3227	4550	3861	2625	4341	4052	3595	3716	3375	2916	3894	4506	3313	3584	3354	3133	3822	4391	4323	4740	3409	3106	NDC1	1	53765460	53838860	-	5135	protein_coding	NDC1 transmembrane nucleoporin [Source:HGNC Symbol;Acc:HGNC:25525]	-
ENSG00000147649	4035	4208	5406	4585	3142	5329	4509	4259	4077	4106	3339	3100	3312	2648	2816	2811	2429	3393	3625	3797	4017	3018	2851	MTDH	8	97644179	97728770	+	6391	protein_coding	metadherin [Source:HGNC Symbol;Acc:HGNC:29608]	-
ENSG00000143612	4470	4667	6054	5648	4472	6089	5269	4623	4465	4748	3922	2798	2852	2244	2582	2648	2236	2437	2629	2573	2986	2092	2287	C1orf43	1	154206696	154220637	-	2670	protein_coding	chromosome 1 open reading frame 43 [Source:HGNC Symbol;Acc:HGNC:29876]	-
ENSG00000114354	4343	4446	6035	5186	3829	5926	5499	4754	4521	4894	4090	2670	2906	2318	2461	2404	2209	2745	2846	2976	3240	2292	2175	TFG	3	100709331	100748966	+	4994	protein_coding	TRK-fused gene [Source:HGNC Symbol;Acc:HGNC:11758]	-
ENSG00000108179	2394	2329	3219	2849	2523	2887	2734	2402	2336	2534	2100	5614	5475	4493	4829	4897	4469	4299	4665	4431	5439	3727	4097	PPIF	10	79347469	79355337	+	2674	protein_coding	peptidylprolyl isomerase F [Source:HGNC Symbol;Acc:HGNC:9259]	-
ENSG00000196367	2777	2963	4120	3564	1778	3710	3220	3251	3135	2973	2395	4518	4408	3862	4129	3910	3588	4358	4800	4517	5039	3876	3842	TRRAP	7	98877933	99050831	+	19972	protein_coding	transformation/transcription domain associated protein [Source:HGNC Symbol;Acc:HGNC:12347]	-
ENSG00000103194	2384	2540	3155	2687	2043	3146	2762	2696	2417	2568	2116	4782	4995	4015	4277	4253	3692	5207	5683	5225	5886	4074	4096	USP10	16	84699978	84779922	+	5083	protein_coding	ubiquitin specific peptidase 10 [Source:HGNC Symbol;Acc:HGNC:12608]	-
ENSG00000130640	3942	3561	4671	4312	3616	4229	3960	3572	3424	3967	3066	4166	3980	3127	3311	3593	3185	3627	3596	3575	4264	2881	3050	TUBGCP2	10	133278630	133312337	-	7697	protein_coding	tubulin gamma complex associated protein 2 [Source:HGNC Symbol;Acc:HGNC:18599]	-
ENSG00000111481	4213	4115	5639	5129	3990	5210	4774	4263	3970	4278	3409	3132	3187	2505	2771	2929	2490	3237	3486	3220	3641	2497	2510	COPZ1	12	54301202	54351849	+	3901	protein_coding	coatomer protein complex subunit zeta 1 [Source:HGNC Symbol;Acc:HGNC:2243]	-
ENSG00000102226	3051	2845	3774	3454	2422	4143	3783	3190	3270	3724	2806	4525	4515	3685	4017	4072	3476	3886	4201	3994	4558	3329	3737	USP11	X	47232690	47248328	+	5269	protein_coding	ubiquitin specific peptidase 11 [Source:HGNC Symbol;Acc:HGNC:12609]	-
ENSG00000147955	3022	2777	3845	3668	2562	4318	3794	3503	3285	3639	2777	4619	4218	3649	4053	4130	3607	3980	3908	3738	4445	3202	3705	SIGMAR1	9	34634722	34637809	-	2196	protein_coding	sigma non-opioid intracellular receptor 1 [Source:HGNC Symbol;Acc:HGNC:8157]	-
ENSG00000030582	2260	2059	2725	2526	2042	2627	2466	2187	2213	2458	1873	6588	5730	4767	4762	6375	4939	4107	4602	3942	5439	3420	4147	GRN	17	44345086	44353102	+	3680	protein_coding	granulin precursor [Source:HGNC Symbol;Acc:HGNC:4601]	-
ENSG00000108021	2222	2548	3486	2823	1541	3130	2871	2577	2371	2448	2204	4583	4836	4009	4350	4137	3791	5128	5700	5571	5593	4420	3892	FAM208B	10	5684838	5763740	+	10960	protein_coding	family with sequence similarity 208 member B [Source:HGNC Symbol;Acc:HGNC:23484]	-
ENSG00000131446	3868	3887	4636	4254	3575	4928	4550	4002	4011	4435	3350	3719	3488	2979	3057	3472	2880	3199	3272	3138	3808	2656	3008	MGAT1	5	180784782	180815652	-	11576	protein_coding	mannosyl (alpha-1,3-)-glycoprotein beta-1,2-N-acetylglucosaminyltransferase [Source:HGNC Symbol;Acc:HGNC:7044]	-
ENSG00000108055	3961	4155	5462	4723	3244	5464	5061	4252	4159	4032	3587	3066	3435	2463	3038	2681	2599	3222	3402	3322	3641	2727	2428	SMC3	10	110567691	110604636	+	4275	protein_coding	structural maintenance of chromosomes 3 [Source:HGNC Symbol;Acc:HGNC:2468]	-
ENSG00000142945	3236	3380	4245	3853	3043	4354	3850	3364	3263	3669	2891	4583	4941	3824	4229	4187	3728	3387	3423	3352	3834	2724	2750	KIF2C	1	44739818	44767767	+	3646	protein_coding	kinesin family member 2C [Source:HGNC Symbol;Acc:HGNC:6393]	-
ENSG00000169223	3064	2924	3661	3602	3299	3725	3254	2868	2815	3125	2544	4837	4568	3928	4001	4511	3851	3936	4056	3753	4927	3244	3601	LMAN2	5	177331562	177351852	-	2357	protein_coding	lectin, mannose binding 2 [Source:HGNC Symbol;Acc:HGNC:16986]	-
ENSG00000132688	6060	6352	8101	7679	6085	10175	8460	7803	7269	8346	6512	52	58	58	69	82	62	172	133	145	175	112	102	NES	1	156668763	156677397	-	5558	protein_coding	nestin [Source:HGNC Symbol;Acc:HGNC:7756]	-
ENSG00000025800	3624	3602	4739	4256	2522	5021	4466	3930	3950	3961	3313	3343	3716	2982	3434	3143	2825	3651	3709	3815	4141	3003	2888	KPNA6	1	32108038	32176568	+	7480	protein_coding	karyopherin subunit alpha 6 [Source:HGNC Symbol;Acc:HGNC:6399]	-
ENSG00000167106	6578	6071	7994	7257	4959	6479	6086	5055	5058	5939	4551	1990	1846	1595	1705	1786	1510	1307	1270	1236	1625	1037	1094	FAM102A	9	127940579	127980513	-	6100	protein_coding	family with sequence similarity 102 member A [Source:HGNC Symbol;Acc:HGNC:31419]	-
ENSG00000148337	2786	2640	3479	3280	2185	3508	3129	2761	2663	3145	2379	5037	4592	3688	4291	4426	3717	4571	4584	4272	5185	3571	4041	CIZ1	9	128166064	128204383	-	6993	protein_coding	CDKN1A interacting zinc finger protein 1 [Source:HGNC Symbol;Acc:HGNC:16744]	Others
ENSG00000112787	3825	3539	4176	3739	3230	4778	4279	3581	3804	4644	3745	3570	3555	2687	3064	3271	2576	3534	3658	3559	4330	3130	3617	FBRSL1	12	132489551	132585188	+	9378	protein_coding	fibrosin like 1 [Source:HGNC Symbol;Acc:HGNC:29308]	-
ENSG00000099942	3113	3087	3961	3602	2327	4536	3656	3403	3205	3452	2810	4126	4130	3497	3791	3735	3449	3990	4362	4150	4664	3371	3357	CRKL	22	20917426	20953749	+	5325	protein_coding	CRK like proto-oncogene, adaptor protein [Source:HGNC Symbol;Acc:HGNC:2363]	-
ENSG00000136813	2941	2918	4175	3313	2312	3928	3645	3276	3073	3093	2617	4140	4517	3514	3976	3694	3284	4103	4715	4441	4881	3628	3525	ECPAS	9	111360692	111484745	-	8449	protein_coding	Ecm29 proteasome adaptor and scaffold [Source:HGNC Symbol;Acc:HGNC:29020]	-
ENSG00000163811	2888	3182	4052	3658	2531	4040	3576	3087	3091	3209	2711	4056	4686	3521	3804	3686	3200	4242	4445	4172	4900	3505	3412	WDR43	2	28894643	28948222	+	4130	protein_coding	WD repeat domain 43 [Source:HGNC Symbol;Acc:HGNC:28945]	-
ENSG00000143702	2743	3113	4588	3856	2070	4088	3751	3455	3256	3230	2648	3797	4117	3238	3614	3165	2891	4273	4764	4676	5069	3891	3334	CEP170	1	243124428	243255348	-	10939	protein_coding	centrosomal protein 170 [Source:HGNC Symbol;Acc:HGNC:28920]	-
ENSG00000169718	2109	1974	2538	2413	1969	2798	2536	2130	2094	2553	1889	5582	5510	4464	5072	5373	4538	5048	4612	4413	5518	3896	4566	DUS1L	17	82057506	82065887	-	5999	protein_coding	dihydrouridine synthase 1 like [Source:HGNC Symbol;Acc:HGNC:30086]	-
ENSG00000141568	4018	3571	4830	4387	3123	5250	4849	4035	3938	4426	3493	3334	3330	2663	2902	3151	2634	3368	3432	3264	3858	2703	3036	FOXK2	17	82519713	82644662	+	9991	protein_coding	forkhead box K2 [Source:HGNC Symbol;Acc:HGNC:6036]	Fork
ENSG00000176105	3353	3586	4807	4061	2594	4818	4475	4050	4022	3914	3392	3254	3497	2842	3178	2855	2711	3816	4058	4189	4302	3104	2715	YES1	18	721588	812546	-	5100	protein_coding	YES proto-oncogene 1, Src family tyrosine kinase [Source:HGNC Symbol;Acc:HGNC:12841]	-
ENSG00000073060	2377	2281	3123	2963	2154	4974	4524	3966	3789	4299	3393	4464	4172	3461	3588	3923	3624	3831	4061	3543	4383	3093	3598	SCARB1	12	124776856	124882668	-	7741	protein_coding	scavenger receptor class B member 1 [Source:HGNC Symbol;Acc:HGNC:1664]	-
ENSG00000162613	3629	3710	4901	4293	2753	4698	3976	3739	3457	3674	3124	3834	4092	3195	3602	3394	3113	3467	3581	3663	3828	2999	2816	FUBP1	1	77944055	77979110	-	5666	protein_coding	far upstream element binding protein 1 [Source:HGNC Symbol;Acc:HGNC:4004]	Others
ENSG00000162607	2857	2977	3827	3166	2439	4002	3514	3050	2814	2890	2477	4606	5533	3856	4659	4116	3689	3734	4007	4156	4629	3335	3157	USP1	1	62436297	62451804	+	4263	protein_coding	ubiquitin specific peptidase 1 [Source:HGNC Symbol;Acc:HGNC:12607]	-
ENSG00000151503	4080	4136	5414	4980	3210	5121	4698	4111	3692	4139	3409	3470	3401	2719	3068	3018	2635	3093	3289	3084	3577	2472	2629	NCAPD3	11	134150119	134225454	-	9114	protein_coding	non-SMC condensin II complex subunit D3 [Source:HGNC Symbol;Acc:HGNC:28952]	-
ENSG00000023228	3672	3627	5084	4558	3132	4946	4626	4020	3837	3770	3220	3224	3511	2831	2997	2882	2735	3442	3720	3624	4106	2940	2899	NDUFS1	2	206114817	206159603	-	12268	protein_coding	NADH:ubiquinone oxidoreductase core subunit S1 [Source:HGNC Symbol;Acc:HGNC:7707]	-
ENSG00000124783	3065	3113	4523	3872	2749	4165	3988	3485	3306	3409	2969	3894	4387	3201	3529	3213	2935	3900	4239	4323	4576	3437	3118	SSR1	6	7268306	7347446	-	11349	protein_coding	signal sequence receptor subunit 1 [Source:HGNC Symbol;Acc:HGNC:11323]	-
ENSG00000168090	4323	4217	5523	5288	4430	5106	4597	4331	4001	4599	3614	2997	2824	2493	2563	2819	2490	2903	3057	2846	3344	2352	2629	COPS6	7	100088954	100092200	+	2807	protein_coding	COP9 signalosome subunit 6 [Source:HGNC Symbol;Acc:HGNC:21749]	-
ENSG00000043143	2195	2060	2804	2662	1615	2688	2243	2044	1897	2206	1737	6373	6031	5023	5561	5912	5364	4438	4201	4234	4918	3457	3672	JADE2	5	134524312	134583230	+	9877	protein_coding	jade family PHD finger 2 [Source:HGNC Symbol;Acc:HGNC:22984]	-
ENSG00000071553	3891	3735	5007	4655	3505	4973	4330	4078	3960	4238	3364	3595	3490	2912	3080	3445	2857	3115	3088	2931	3644	2507	2851	ATP6AP1	X	154428632	154436516	+	4884	protein_coding	ATPase H+ transporting accessory protein 1 [Source:HGNC Symbol;Acc:HGNC:868]	-
ENSG00000119285	2799	3113	4394	3915	2012	4257	3725	3567	3424	3422	2929	3657	4057	3128	3357	3195	2988	4118	4568	4546	4762	3778	3387	HEATR1	1	236549005	236604504	-	9049	protein_coding	HEAT repeat containing 1 [Source:HGNC Symbol;Acc:HGNC:25517]	-
ENSG00000071054	3651	3623	4781	4294	2720	4951	4344	3948	3674	3709	3325	3738	3953	3088	3413	3429	2935	3374	3479	3315	3747	2836	2744	MAP4K4	2	101696850	101894689	+	11961	protein_coding	mitogen-activated protein kinase kinase kinase kinase 4 [Source:HGNC Symbol;Acc:HGNC:6866]	-
ENSG00000149930	3950	3921	4694	4398	3078	5108	4621	4174	3950	4634	3653	3786	3558	2843	3386	3379	3020	3071	2764	2637	3298	2400	2735	TAOK2	16	29973641	29992261	+	9058	protein_coding	TAO kinase 2 [Source:HGNC Symbol;Acc:HGNC:16835]	-
ENSG00000176871	4366	4512	6093	5380	4087	6074	5530	4816	4547	4888	4053	2529	2637	2079	2410	2261	1940	2536	2546	2503	2990	2106	2165	WSB2	12	118032694	118062430	-	4616	protein_coding	WD repeat and SOCS box containing 2 [Source:HGNC Symbol;Acc:HGNC:19222]	-
ENSG00000113643	3017	2934	4202	3523	3037	3814	3372	3026	3047	3036	2501	4506	4887	3733	4194	3829	3538	3976	4044	4003	4516	3253	2949	RARS	5	168486445	168519299	+	3421	protein_coding	arginyl-tRNA synthetase [Source:HGNC Symbol;Acc:HGNC:9870]	-
ENSG00000160211	4451	4396	5661	5297	4041	7528	6981	5999	5937	6733	5384	1934	1753	1509	1462	1685	1526	1770	2029	1696	2031	1441	1672	G6PD	X	154531390	154547572	-	3995	protein_coding	glucose-6-phosphate dehydrogenase [Source:HGNC Symbol;Acc:HGNC:4057]	-
ENSG00000174243	3849	3771	5070	4696	3301	5168	4645	4015	3902	4240	3525	3576	3546	2777	3147	2971	2744	3019	3156	3082	3515	2521	2523	DDX23	12	48829764	48852842	-	5419	protein_coding	DEAD-box helicase 23 [Source:HGNC Symbol;Acc:HGNC:17347]	-
ENSG00000170485	4669	4328	6021	5373	3445	5257	4887	4328	4072	4472	3809	2838	2782	2212	2349	2470	2187	2998	2861	2992	3506	2484	2386	NPAS2	2	100820152	100996829	+	12491	protein_coding	neuronal PAS domain protein 2 [Source:HGNC Symbol;Acc:HGNC:7895]	bHLH
ENSG00000157916	3535	3514	4517	4128	3711	4896	4526	3803	3761	3903	3347	3713	4049	3095	3252	3352	2880	3227	3297	3029	3625	2658	2878	RER1	1	2391775	2405444	+	5691	protein_coding	retention in endoplasmic reticulum sorting receptor 1 [Source:HGNC Symbol;Acc:HGNC:30309]	-
ENSG00000164171	7123	7998	11610	10486	4793	8036	7344	6827	6350	6445	5444	10	16	4	6	3	6	2	3	2	4	3	4	ITGA2	5	52989326	53094779	+	7910	protein_coding	integrin subunit alpha 2 [Source:HGNC Symbol;Acc:HGNC:6137]	-
ENSG00000106771	2706	3012	3982	3541	2020	4006	3636	3294	2954	3115	2561	4146	4418	3607	3981	3636	3147	4081	4490	4414	4812	3527	3342	TMEM245	9	109015152	109119945	-	9484	protein_coding	transmembrane protein 245 [Source:HGNC Symbol;Acc:HGNC:1363]	-
ENSG00000103202	4836	4307	5530	5520	4295	5399	5009	4553	4231	5169	3840	2660	2437	2033	2213	2480	2113	2779	2689	2395	3076	2247	2512	NME4	16	396725	410367	+	3670	protein_coding	NME/NM23 nucleoside diphosphate kinase 4 [Source:HGNC Symbol;Acc:HGNC:7852]	-
ENSG00000075702	3979	3277	4390	3866	2960	4815	4188	3832	3663	4425	3455	4423	4251	3370	3869	4130	3389	2859	2643	2684	3060	2296	2495	WDR62	19	36054881	36105106	+	9812	protein_coding	WD repeat domain 62 [Source:HGNC Symbol;Acc:HGNC:24502]	-
ENSG00000167635	4109	4321	5917	4934	3584	5865	5455	4763	4642	4350	3966	2736	2935	2161	2484	2365	2091	2681	2769	2768	3037	2248	2100	ZNF146	19	36214602	36238774	+	4146	protein_coding	zinc finger protein 146 [Source:HGNC Symbol;Acc:HGNC:12931]	zf-C2H2
ENSG00000185359	3945	3679	4505	4334	2877	4816	4455	3825	3843	4538	3676	4029	3547	2893	3158	3536	2935	3117	2989	2862	3528	2467	2711	HGS	17	81683326	81703138	+	8254	protein_coding	hepatocyte growth factor-regulated tyrosine kinase substrate [Source:HGNC Symbol;Acc:HGNC:4897]	-
ENSG00000024422	2955	2860	3969	3612	2324	5082	4710	4289	4225	4758	3658	3334	3126	2716	2672	3125	2639	3711	3892	3501	4433	3113	3548	EHD2	19	47713343	47743134	+	3923	protein_coding	EH domain containing 2 [Source:HGNC Symbol;Acc:HGNC:3243]	-
ENSG00000170312	3020	3303	3930	3573	3016	5011	4480	3872	3777	3960	3136	4050	4495	3296	3995	3770	3340	3021	3362	3075	3423	2744	2542	CDK1	10	60778331	60794852	+	3931	protein_coding	cyclin dependent kinase 1 [Source:HGNC Symbol;Acc:HGNC:1722]	-
ENSG00000153815	3168	3065	4254	3754	2269	4397	4024	3623	3452	3909	3152	3533	3670	3032	3339	3331	2879	3783	4242	3934	4595	3373	3394	CMIP	16	81445170	81711762	+	12715	protein_coding	c-Maf inducing protein [Source:HGNC Symbol;Acc:HGNC:24319]	-
ENSG00000113558	3013	2930	3849	3559	3321	4196	3819	3528	3152	3215	2830	4240	4439	3394	3635	3615	3216	3842	3961	3865	4397	3100	3034	SKP1	5	134148935	134177038	-	12771	protein_coding	S-phase kinase associated protein 1 [Source:HGNC Symbol;Acc:HGNC:10899]	-
ENSG00000062716	3303	3160	4146	3555	2959	5065	4721	3769	3685	4128	3660	3914	4559	3254	3891	3388	3240	3248	3047	2965	3414	2680	2385	VMP1	17	59707192	59842255	+	6916	protein_coding	vacuole membrane protein 1 [Source:HGNC Symbol;Acc:HGNC:29559]	-
ENSG00000154174	3811	4025	5230	4668	3352	5306	4609	4311	3969	4202	3685	2934	3237	2551	2861	2622	2335	3159	3271	3178	3711	2697	2396	TOMM70	3	100363431	100401398	-	5387	protein_coding	translocase of outer mitochondrial membrane 70 [Source:HGNC Symbol;Acc:HGNC:11985]	-
ENSG00000148411	3686	3411	4560	4176	2534	4650	4251	3758	3764	4292	3270	3345	3262	2884	3131	3300	2920	3388	3729	3313	4221	3098	3163	NACC2	9	136006537	136095285	-	7212	protein_coding	NACC family member 2 [Source:HGNC Symbol;Acc:HGNC:23846]	-
ENSG00000141503	2894	2535	3335	3277	2129	3810	3581	3022	3041	3481	2672	4965	4490	3793	4237	4328	3667	4103	3897	3497	4399	3285	3651	MINK1	17	4833388	4898061	+	7817	protein_coding	misshapen like kinase 1 [Source:HGNC Symbol;Acc:HGNC:17565]	-
ENSG00000160131	3331	3577	5199	4233	3306	4895	4417	4109	3875	3820	3224	2820	3589	2964	3354	3091	2633	3247	3382	3715	3980	2773	2531	VMA21	X	151396515	151409364	+	5109	protein_coding	VMA21, vacuolar ATPase assembly factor [Source:HGNC Symbol;Acc:HGNC:22082]	-
ENSG00000168268	3529	3080	4233	3715	3313	4852	4061	3926	3655	4099	3217	3639	3417	2714	2861	3269	2621	3462	3751	3537	4629	2954	3373	NT5DC2	3	52524385	52535054	-	4719	protein_coding	5'-nucleotidase domain containing 2 [Source:HGNC Symbol;Acc:HGNC:25717]	-
ENSG00000131238	3551	3441	5060	4348	3215	4717	4372	3836	3780	3819	3122	3264	3476	2811	3071	3136	2664	3462	3667	3478	4227	2740	2641	PPT1	1	40071461	40097727	-	5088	protein_coding	palmitoyl-protein thioesterase 1 [Source:HGNC Symbol;Acc:HGNC:9325]	-
ENSG00000283041	2962	2579	3372	3233	2885	3806	3238	3184	2852	2973	2351	4344	4218	3571	3591	3853	3394	4544	4403	4464	5025	3555	3478	AC008038.1	7	133034607	133035920	-	1314	processed_pseudogene	eukaryotic translation elongation factor 1 gamma (	-
ENSG00000197324	2916	2735	3405	3357	2546	3816	3292	2920	2872	3296	2517	4622	4289	3783	3969	4445	3893	3872	3916	3870	4637	3345	3543	LRP10	14	22871613	22881580	+	7112	protein_coding	LDL receptor related protein 10 [Source:HGNC Symbol;Acc:HGNC:14553]	-
ENSG00000131844	2448	2364	3180	2878	1884	3213	2788	2488	2410	2456	2135	4702	5234	4003	4500	4487	3934	4599	4809	4774	5205	3700	3597	MCCC2	5	71587288	71658704	+	6034	protein_coding	methylcrotonoyl-CoA carboxylase 2 [Source:HGNC Symbol;Acc:HGNC:6937]	-
ENSG00000182180	4245	4192	5559	5020	4126	5368	4609	4162	3798	4401	3566	2890	3065	2466	2638	2732	2457	2835	2772	2880	3214	2422	2317	MRPS16	10	73248843	73252693	-	2794	protein_coding	mitochondrial ribosomal protein S16 [Source:HGNC Symbol;Acc:HGNC:14048]	-
ENSG00000108256	2969	3029	4235	3662	1918	4236	3766	3249	3156	3064	2796	3947	4343	3477	3958	3557	3152	4111	3992	4212	4369	3516	2977	NUFIP2	17	29255836	29294118	-	10850	protein_coding	NUFIP2, FMR1 interacting protein 2 [Source:HGNC Symbol;Acc:HGNC:17634]	-
ENSG00000115216	2691	2466	3160	2928	2370	3467	3176	2886	3042	2960	2533	4437	4447	3653	3955	4103	3687	4448	4694	4268	5014	3570	3641	NRBP1	2	27427790	27442259	+	5329	protein_coding	nuclear receptor binding protein 1 [Source:HGNC Symbol;Acc:HGNC:7993]	-
ENSG00000141510	2280	2282	2685	2587	1950	3375	2986	2814	2551	2886	2421	5173	4824	4151	4406	4640	4082	4397	4525	4308	4937	3647	3686	TP53	17	7661779	7687550	-	5688	protein_coding	tumor protein p53 [Source:HGNC Symbol;Acc:HGNC:11998]	P53
ENSG00000146834	3790	3487	4148	4005	3212	4273	3740	3476	3287	3946	3005	4249	3938	3356	3636	3998	3520	3274	3275	2970	3519	2539	2937	MEPCE	7	100428790	100434126	+	3420	protein_coding	methylphosphate capping enzyme [Source:HGNC Symbol;Acc:HGNC:20247]	-
ENSG00000130520	2784	2691	3467	3352	3149	3634	3062	2815	2702	3143	2402	4200	4329	3686	3882	4242	3791	4119	4127	3947	4803	3334	3893	LSM4	19	18306230	18323274	-	3029	protein_coding	LSM4 homolog, U6 small nuclear RNA and mRNA degradation associated [Source:HGNC Symbol;Acc:HGNC:17259]	-
ENSG00000013297	135	165	201	225	149	267	182	186	192	204	198	7071	7739	5847	6221	6504	5597	7049	7309	7088	7777	5724	5459	CLDN11	3	170418865	170454733	+	3732	protein_coding	claudin 11 [Source:HGNC Symbol;Acc:HGNC:8514]	-
ENSG00000136448	3000	2947	3833	3295	2409	4032	3440	3039	2950	3253	2590	4517	4529	3732	4060	4041	3621	3901	3928	3887	4322	3028	3131	NMT1	17	45051610	45109016	+	6669	protein_coding	N-myristoyltransferase 1 [Source:HGNC Symbol;Acc:HGNC:7857]	-
ENSG00000104131	3703	3784	5082	4506	3483	5228	4785	4018	3881	3879	3423	3084	3414	2516	2917	2649	2405	3318	3263	3375	3609	2656	2468	EIF3J	15	44537057	44563029	+	3195	protein_coding	eukaryotic translation initiation factor 3 subunit J [Source:HGNC Symbol;Acc:HGNC:3270]	-
ENSG00000123159	2795	2569	3327	3159	2766	3447	3174	2875	2865	3199	2319	4657	4211	3517	3979	4491	3597	4002	4075	3843	4991	3409	4118	GIPC1	19	14477760	14496149	-	4440	protein_coding	GIPC PDZ domain containing family member 1 [Source:HGNC Symbol;Acc:HGNC:1226]	-
ENSG00000137807	3233	3334	4302	3740	2588	4935	4309	3624	3683	3694	3249	4358	4895	3534	3943	3855	3381	2828	3009	3006	3091	2466	2309	KIF23	15	69414246	69448427	+	6576	protein_coding	kinesin family member 23 [Source:HGNC Symbol;Acc:HGNC:6392]	-
ENSG00000145623	3094	3172	4368	3692	2050	5285	4794	4208	3965	4039	3376	3322	3318	2885	3003	2948	2659	3659	3881	3608	4194	2941	2782	OSMR	5	38845858	38945596	+	7174	protein_coding	oncostatin M receptor [Source:HGNC Symbol;Acc:HGNC:8507]	-
ENSG00000187079	4292	4561	6401	5699	2624	5964	5479	4938	4790	4911	4155	2432	2559	1973	2271	2137	1907	2356	2493	2553	2691	2130	1891	TEAD1	11	12674591	12944483	+	10279	protein_coding	TEA domain transcription factor 1 [Source:HGNC Symbol;Acc:HGNC:11714]	TEA
ENSG00000109919	3422	3442	4445	4216	3487	4332	3963	3765	3344	3654	3037	3707	3737	2794	3093	3157	2788	3545	3712	3687	4073	2949	2833	MTCH2	11	47617315	47642623	-	2897	protein_coding	mitochondrial carrier 2 [Source:HGNC Symbol;Acc:HGNC:17587]	-
ENSG00000136026	4196	4209	5554	5351	4037	6750	5904	5370	4782	5673	4167	2184	2335	1939	2061	2125	1882	2067	2285	2155	2398	1820	1878	CKAP4	12	106237877	106304279	-	3638	protein_coding	cytoskeleton associated protein 4 [Source:HGNC Symbol;Acc:HGNC:16991]	-
ENSG00000176978	2508	2498	3081	2922	2512	3085	2695	2406	2283	2964	2208	5012	4299	3876	4094	4517	3978	4603	4303	3964	5095	3699	4431	DPP7	9	137110542	137115177	-	2820	protein_coding	dipeptidyl peptidase 7 [Source:HGNC Symbol;Acc:HGNC:14892]	-
ENSG00000117362	3465	3154	4290	4032	3179	4362	3870	3582	3448	3781	2907	3895	3604	3326	3220	3644	3242	3348	3637	3323	3888	2843	2967	APH1A	1	150265399	150269580	-	3473	protein_coding	aph-1 homolog A, gamma-secretase subunit [Source:HGNC Symbol;Acc:HGNC:29509]	-
ENSG00000014641	2639	2605	3408	3185	2755	3574	3334	3052	2869	2938	2452	4271	4717	3639	3983	3948	3495	4092	4381	4244	4872	3249	3291	MDH1	2	63588609	63607197	+	4990	protein_coding	malate dehydrogenase 1 [Source:HGNC Symbol;Acc:HGNC:6970]	-
ENSG00000067955	2414	2678	3658	3074	2336	3067	2739	2430	2234	2363	2001	4631	5239	4227	4626	4489	3818	4390	4412	4517	4629	3656	3332	CBFB	16	67029116	67101058	+	4129	protein_coding	core-binding factor subunit beta [Source:HGNC Symbol;Acc:HGNC:1539]	CBF
ENSG00000141985	1889	1777	2260	2086	1729	2358	2051	1839	1736	2131	1604	5790	5170	4381	4880	5379	4696	4990	4985	4607	5958	3947	4405	SH3GL1	19	4360370	4400547	-	3685	protein_coding	SH3 domain containing GRB2 like 1, endophilin A2 [Source:HGNC Symbol;Acc:HGNC:10830]	-
ENSG00000185122	3560	3529	4058	3831	3172	4473	4076	3648	3556	4336	3124	3749	3500	2906	3167	3510	2884	3469	3268	3064	3858	2760	3100	HSF1	8	144291591	144314722	+	5307	protein_coding	heat shock transcription factor 1 [Source:HGNC Symbol;Acc:HGNC:5224]	HSF
ENSG00000169136	3531	3272	4347	4044	3298	4335	3840	3311	3151	3515	2834	4323	3944	3322	3783	3877	3384	3155	3233	2999	3573	2756	2703	ATF5	19	49928702	49933935	+	2954	protein_coding	activating transcription factor 5 [Source:HGNC Symbol;Acc:HGNC:790]	TF_bZIP
ENSG00000272333	3526	3192	4241	3991	2450	4959	4385	3827	3727	4627	3579	3978	3482	2911	3369	3321	2948	3121	3167	2891	3419	2559	2810	KMT2B	19	35718019	35738878	+	10279	protein_coding	lysine methyltransferase 2B [Source:HGNC Symbol;Acc:HGNC:15840]	-
ENSG00000169604	4871	4987	6681	5740	3724	7689	6869	6328	6064	6312	5004	1588	1739	1357	1560	1414	1302	1219	1307	1313	1357	1060	938	ANTXR1	2	69013178	69249327	+	8185	protein_coding	ANTXR cell adhesion molecule 1 [Source:HGNC Symbol;Acc:HGNC:21014]	-
ENSG00000167972	2944	2747	3723	3453	2193	4816	4358	3954	3733	4149	3260	4080	3712	3101	3340	3631	3033	3304	3536	3375	4080	2813	3019	ABCA3	16	2275881	2340746	-	7804	protein_coding	ATP binding cassette subfamily A member 3 [Source:HGNC Symbol;Acc:HGNC:33]	-
ENSG00000128245	2852	2768	3537	3060	2718	4249	4011	3595	3138	3559	2979	4132	4287	3471	3607	3768	3289	3521	3836	3694	4270	2956	2964	YWHAH	22	31944461	31957603	+	2453	protein_coding	tyrosine 3-monooxygenase/tryptophan 5-monooxygenase activation protein eta [Source:HGNC Symbol;Acc:HGNC:12853]	-
ENSG00000156599	3238	3112	4263	3735	2443	4412	4006	3560	3423	3705	2972	3803	3867	3119	3392	3616	3027	3412	3715	3428	4107	2961	2897	ZDHHC5	11	57667747	57701187	+	5429	protein_coding	zinc finger DHHC-type containing 5 [Source:HGNC Symbol;Acc:HGNC:18472]	-
ENSG00000141580	3682	3850	4747	4375	3480	4881	4331	3834	3877	3828	3203	3378	3579	2803	3090	3216	2766	2839	2910	3038	3440	2467	2594	WDR45B	17	82614562	82648553	-	3542	protein_coding	WD repeat domain 45B [Source:HGNC Symbol;Acc:HGNC:25072]	-
ENSG00000196363	2123	2019	2686	2404	1824	2713	2551	2161	2010	2471	1954	4983	5077	4138	4440	4557	4215	4656	4870	4752	5555	3861	4153	WDR5	9	134135365	134159968	+	3629	protein_coding	WD repeat domain 5 [Source:HGNC Symbol;Acc:HGNC:12757]	-
ENSG00000170248	3175	3236	4369	3684	2510	4142	3717	3146	3139	3252	2798	4195	4392	3391	3780	3764	3176	3550	3652	3581	3903	2865	2738	PDCD6IP	3	33798352	33869707	+	9038	protein_coding	programmed cell death 6 interacting protein [Source:HGNC Symbol;Acc:HGNC:8766]	-
ENSG00000130227	909	953	1314	1240	764	1371	1248	1070	1071	1008	936	5935	6339	4905	5566	5581	4918	5989	6292	6136	7005	4891	4684	XPO7	8	21919671	22006585	+	6909	protein_coding	exportin 7 [Source:HGNC Symbol;Acc:HGNC:14108]	-
ENSG00000076108	3747	3763	5048	4342	2172	5043	4444	4142	3916	4165	3600	2999	3153	2596	2870	2797	2529	3214	3378	3187	3646	2707	2649	BAZ2A	12	56595596	56636816	-	10918	protein_coding	bromodomain adjacent to zinc finger domain 2A [Source:HGNC Symbol;Acc:HGNC:962]	MBD
ENSG00000084463	2144	2088	2841	2472	1780	2713	2486	2069	2054	2316	1901	5093	5152	4241	4515	4525	4033	4669	4938	4889	5361	3989	3835	WBP11	12	14784579	14803540	-	5315	protein_coding	WW domain binding protein 11 [Source:HGNC Symbol;Acc:HGNC:16461]	-
ENSG00000169398	3982	4039	5441	4864	3216	5949	5212	4714	4504	4897	4060	2414	2492	1985	2180	2175	2072	2656	2927	2828	3025	2255	2193	PTK2	8	140657900	141002216	-	13742	protein_coding	protein tyrosine kinase 2 [Source:HGNC Symbol;Acc:HGNC:9611]	-
ENSG00000176087	3737	3423	4833	4243	3279	4349	4078	3470	3260	3673	3034	3895	3801	2940	3314	3700	3109	2849	3130	3150	3654	2491	2664	SLC35A4	5	140564456	140569103	+	4023	protein_coding	solute carrier family 35 member A4 [Source:HGNC Symbol;Acc:HGNC:20753]	-
ENSG00000143924	3364	3497	4479	4006	2366	4515	4117	3707	3619	3445	3036	3289	3342	2850	2968	2958	2578	3701	3818	3944	4257	3221	2949	EML4	2	42169350	42332548	+	8357	protein_coding	echinoderm microtubule associated protein like 4 [Source:HGNC Symbol;Acc:HGNC:1316]	-
ENSG00000065618	18	23	34	22	36	36	36	29	25	40	39	8249	8568	6932	8020	7649	6882	5893	5605	5490	6535	4679	5164	COL17A1	10	104031286	104085957	-	7066	protein_coding	collagen type XVII alpha 1 chain [Source:HGNC Symbol;Acc:HGNC:2194]	-
ENSG00000136108	2771	2746	3700	3316	2205	3644	3404	3044	2871	2904	2617	4729	5597	4173	4491	3992	3873	3318	3619	3648	3767	2920	2639	CKAP2	13	52455429	52476628	+	4547	protein_coding	cytoskeleton associated protein 2 [Source:HGNC Symbol;Acc:HGNC:1990]	-
ENSG00000130706	4187	3702	5083	4512	3957	4758	4221	4045	3636	4156	3297	3489	3216	2782	2885	3115	2683	2938	2755	2531	3324	2172	2543	ADRM1	20	62302093	62308862	+	2142	protein_coding	adhesion regulating molecule 1 [Source:HGNC Symbol;Acc:HGNC:15759]	-
ENSG00000100632	2685	2817	3585	3170	2950	3395	2989	2789	2494	2664	2275	4608	4699	3689	4226	4049	3714	4243	4269	3989	4541	3038	3018	ERH	14	69380123	69398627	-	1446	protein_coding	ERH, mRNA splicing and mitosis factor [Source:HGNC Symbol;Acc:HGNC:3447]	-
ENSG00000170892	3860	3687	4492	4036	3869	5208	4359	3973	3862	4438	3273	3199	3198	2660	2693	3151	2491	2849	2950	2913	3645	2464	2519	TSEN34	19	54189938	54194536	+	3542	protein_coding	tRNA splicing endonuclease subunit 34 [Source:HGNC Symbol;Acc:HGNC:15506]	-
ENSG00000149923	3731	3617	4616	4413	4031	5080	4409	3892	3761	4639	3455	3158	2720	2536	2665	2947	2642	2881	3009	2739	3654	2446	2739	PPP4C	16	30075978	30085377	+	2734	protein_coding	protein phosphatase 4 catalytic subunit [Source:HGNC Symbol;Acc:HGNC:9319]	-
ENSG00000101972	2575	2643	3526	3016	1805	3469	3223	2810	2748	2610	2307	4232	4718	3463	4132	3656	3528	4249	4595	4578	4868	3644	3378	STAG2	X	123960212	124422664	+	8187	protein_coding	stromal antigen 2 [Source:HGNC Symbol;Acc:HGNC:11355]	-
ENSG00000204673	3166	3019	4075	3829	2912	4301	3908	3327	3238	3877	2905	4006	3537	3052	3121	3560	3163	3646	3527	3328	4091	2836	3297	AKT1S1	19	49869033	49878459	-	5737	protein_coding	AKT1 substrate 1 [Source:HGNC Symbol;Acc:HGNC:28426]	-
ENSG00000152601	3523	3795	5127	4391	2578	4401	4089	3816	3546	3457	2908	3189	3644	2767	3256	3007	2725	3280	3630	3485	3818	2778	2476	MBNL1	3	152243828	152465780	+	9989	protein_coding	muscleblind like splicing regulator 1 [Source:HGNC Symbol;Acc:HGNC:6923]	-
ENSG00000100241	3378	3058	4111	3611	2565	4571	4189	3926	3953	4326	3260	3755	3611	2996	3318	3770	3135	3076	2962	2886	3619	2642	2810	SBF1	22	50445000	50475024	-	9441	protein_coding	SET binding factor 1 [Source:HGNC Symbol;Acc:HGNC:10542]	-
ENSG00000104825	6607	6251	8257	7924	6303	7025	6353	5625	5536	6388	4783	762	754	606	719	721	659	710	768	662	849	609	653	NFKBIB	19	38899700	38908893	+	2324	protein_coding	NFKB inhibitor beta [Source:HGNC Symbol;Acc:HGNC:7798]	-
ENSG00000115234	3152	3087	4184	3932	3187	4279	3739	3585	3266	3692	2878	3743	3617	2959	3372	3431	3178	3313	3598	3320	3978	2803	3067	SNX17	2	27370496	27377533	+	3765	protein_coding	sorting nexin 17 [Source:HGNC Symbol;Acc:HGNC:14979]	-
ENSG00000145495	3396	3359	4430	3707	2363	4891	4592	3861	3859	3736	3369	3357	3629	2853	3146	3017	2699	3363	3371	3216	3558	2867	2688	MARCH6	5	10353703	10440388	+	11336	protein_coding	membrane associated ring-CH-type finger 6 [Source:HGNC Symbol;Acc:HGNC:30550]	-
ENSG00000137312	3470	3212	4363	4257	3431	5554	5013	4423	4257	4908	3924	2988	2889	2236	2551	2798	2432	2970	2882	2519	3233	2325	2684	FLOT1	6	30727709	30742733	-	3186	protein_coding	flotillin 1 [Source:HGNC Symbol;Acc:HGNC:3757]	-
ENSG00000137936	1122	1013	1565	1251	979	1402	1247	1184	1080	1231	1067	6255	6385	4993	5304	5508	4962	5668	5931	5491	6401	4505	4688	BCAR3	1	93561786	93847150	-	6866	protein_coding	BCAR3, NSP family adaptor protein [Source:HGNC Symbol;Acc:HGNC:973]	-
ENSG00000176407	4194	4233	5469	4947	3908	6030	5414	4787	4627	4659	4083	2351	2381	1910	2196	2117	1696	2329	2509	2622	2777	1985	2007	KCMF1	2	84971093	85059472	+	7968	protein_coding	potassium channel modulatory factor 1 [Source:HGNC Symbol;Acc:HGNC:20589]	-
ENSG00000116685	3576	3391	4346	3933	3339	4843	4193	3892	3885	4418	3393	3325	3258	2622	2836	3286	2536	2905	3180	2942	3843	2568	2690	KIAA2013	1	11919591	11926428	-	3281	protein_coding	KIAA2013 [Source:HGNC Symbol;Acc:HGNC:28513]	-
ENSG00000160209	2961	2925	3668	3276	2599	4624	4213	3669	3652	3943	3181	3742	3531	3001	3306	3620	2816	3669	3356	3378	4031	2862	3056	PDXK	21	43719094	43762307	+	11912	protein_coding	pyridoxal kinase [Source:HGNC Symbol;Acc:HGNC:8819]	-
ENSG00000175115	4065	3951	5127	4562	2889	5644	4901	4529	4459	5120	3985	2739	2475	2084	2248	2603	2158	2580	2764	2647	3132	2092	2304	PACS1	11	66070363	66244747	+	9037	protein_coding	phosphofurin acidic cluster sorting protein 1 [Source:HGNC Symbol;Acc:HGNC:30032]	-
ENSG00000065308	3850	4265	5818	5346	2792	6358	5533	5106	5021	5135	4145	2241	2292	1922	1990	2037	1668	2369	2373	2318	2687	1910	1815	TRAM2	6	52497402	52576915	-	6908	protein_coding	translocation associated membrane protein 2 [Source:HGNC Symbol;Acc:HGNC:16855]	-
ENSG00000167881	3237	3136	4230	3693	2950	4258	3555	3183	3296	3427	3017	3851	3797	2943	3284	3304	3037	3463	3692	3728	3946	2886	3022	SRP68	17	76038775	76072653	-	7641	protein_coding	signal recognition particle 68 [Source:HGNC Symbol;Acc:HGNC:11302]	-
ENSG00000107611	172	128	191	158	80	247	224	247	202	158	162	7816	8261	6537	7288	7295	6341	5526	6166	5851	6478	4809	4563	CUBN	10	16823966	17129817	-	13270	protein_coding	cubilin [Source:HGNC Symbol;Acc:HGNC:2548]	-
ENSG00000130382	2286	2254	2640	2644	1797	2827	2546	2173	2085	2523	2007	4864	4708	4098	4323	4467	3925	4586	4741	4149	5283	3689	4264	MLLT1	19	6210379	6279948	-	4740	protein_coding	MLLT1, super elongation complex subunit [Source:HGNC Symbol;Acc:HGNC:7134]	Others
ENSG00000075151	3195	3333	4522	3863	2139	4933	4456	3934	3843	3861	3309	3799	3876	3152	3525	3272	2841	2836	3044	3005	3155	2663	2290	EIF4G3	1	20806292	21176888	-	9596	protein_coding	eukaryotic translation initiation factor 4 gamma 3 [Source:HGNC Symbol;Acc:HGNC:3298]	-
ENSG00000182670	2197	2302	3194	2735	1578	3429	3223	2843	2835	2673	2277	4008	4623	3568	3899	3560	3422	4371	4801	4953	5153	3846	3355	TTC3	21	37073226	37203112	+	15883	protein_coding	tetratricopeptide repeat domain 3 [Source:HGNC Symbol;Acc:HGNC:12393]	-
ENSG00000087191	3135	3029	4166	3814	3535	3918	3601	3385	3025	3319	2512	4334	4014	3396	3637	3706	3059	3289	3489	3265	3724	2649	2842	PSMC5	17	63827152	63832026	+	4490	protein_coding	proteasome 26S subunit, ATPase 5 [Source:HGNC Symbol;Acc:HGNC:9552]	-
ENSG00000113048	2917	2963	3796	3267	2622	3800	3189	3047	2764	2887	2475	3903	4082	3134	3431	3431	3063	3999	4315	4138	4854	3338	3362	MRPS27	5	72219409	72320646	-	6511	protein_coding	mitochondrial ribosomal protein S27 [Source:HGNC Symbol;Acc:HGNC:14512]	-
ENSG00000211460	2959	3191	4089	3731	2739	4154	3769	3306	3144	3257	2789	3671	4255	3213	3561	3369	3024	3476	3568	3741	3974	2914	2821	TSN	2	121737103	121767853	+	4407	protein_coding	translin [Source:HGNC Symbol;Acc:HGNC:12379]	-
ENSG00000175745	526	509	610	632	424	867	760	652	760	825	621	6763	6804	5279	5946	6229	4717	5806	6242	6060	7270	5151	5249	NR2F1	5	93583224	93594615	+	4314	protein_coding	nuclear receptor subfamily 2 group F member 1 [Source:HGNC Symbol;Acc:HGNC:7975]	RXR-like
ENSG00000095002	3047	3273	4304	3605	2708	4567	4257	3658	3608	3641	2848	3470	3611	2918	3314	3063	2707	3379	3624	3626	3957	2891	2618	MSH2	2	47402969	47663146	+	13777	protein_coding	mutS homolog 2 [Source:HGNC Symbol;Acc:HGNC:7325]	-
ENSG00000164904	1043	1100	1380	1202	956	1487	1288	1193	1066	1186	953	6931	7210	5586	6162	6298	5597	4825	4932	4723	5590	4004	3903	ALDH7A1	5	126531200	126595418	-	17970	protein_coding	aldehyde dehydrogenase 7 family member A1 [Source:HGNC Symbol;Acc:HGNC:877]	-
ENSG00000112977	4088	4022	5554	5062	3979	5078	4451	3879	3886	4320	3382	3054	2948	2487	2716	2966	2462	2342	2508	2439	2933	2034	1999	DAP	5	10679230	10761272	-	3361	protein_coding	death associated protein [Source:HGNC Symbol;Acc:HGNC:2672]	-
ENSG00000111897	3456	3768	4991	4462	3033	5192	4802	4245	4250	4269	3555	3028	3345	2572	2588	2658	2318	2726	2800	2836	3237	2420	2038	SERINC1	6	122443354	122471822	-	3137	protein_coding	serine incorporator 1 [Source:HGNC Symbol;Acc:HGNC:13464]	-
ENSG00000197858	3400	3164	4093	3726	3200	4318	3808	3417	3353	3833	2976	3913	3620	2927	3220	3598	3201	3123	3274	2953	3803	2652	2999	GPAA1	8	144082590	144086216	+	3268	protein_coding	glycosylphosphatidylinositol anchor attachment 1 [Source:HGNC Symbol;Acc:HGNC:4446]	-
ENSG00000121644	2444	2548	3394	2850	1958	3572	3308	2961	2839	2831	2431	4184	4687	3652	4213	3832	3393	3995	4023	4233	4580	3487	3123	DESI2	1	244652935	244709033	+	5104	protein_coding	desumoylating isopeptidase 2 [Source:HGNC Symbol;Acc:HGNC:24264]	-
ENSG00000196535	1206	1195	1390	1432	760	1927	1693	1562	1591	1747	1295	5946	5234	4723	5013	5400	4674	5606	5749	5220	5900	4403	4803	MYO18A	17	29071124	29180412	-	15047	protein_coding	myosin XVIIIA [Source:HGNC Symbol;Acc:HGNC:31104]	-
ENSG00000110108	3553	3388	4480	4105	3442	4700	4145	3646	3461	4068	2950	3275	3253	2889	2869	3231	2582	2909	3229	3114	3635	2460	2879	TMEM109	11	60913874	60923443	+	2421	protein_coding	transmembrane protein 109 [Source:HGNC Symbol;Acc:HGNC:28771]	-
ENSG00000144043	2611	2508	3359	3007	2178	3512	3128	2801	2729	2756	2320	4526	4560	3759	4004	4234	3770	3779	3837	3958	4478	3271	3154	TEX261	2	70985938	70994945	-	4260	protein_coding	testis expressed 261 [Source:HGNC Symbol;Acc:HGNC:30712]	-
ENSG00000029993	3385	3619	4203	3722	3211	5548	4777	4026	4230	4168	3390	3132	3446	2698	3158	3050	2656	2725	2817	2699	3091	2187	2268	HMGB3	X	150980509	150990775	+	3967	protein_coding	high mobility group box 3 [Source:HGNC Symbol;Acc:HGNC:5004]	HMG
ENSG00000197912	2658	2382	3133	2934	2127	3535	3217	2570	2664	3113	2518	4874	4800	3860	4213	4447	3803	3847	3605	3420	3979	3091	3411	SPG7	16	89490719	89557768	+	36008	protein_coding	SPG7, paraplegin matrix AAA peptidase subunit [Source:HGNC Symbol;Acc:HGNC:11237]	-
ENSG00000184900	1594	1428	2000	1976	1454	2108	1921	1679	1610	1823	1458	5245	5289	4139	4710	4712	4292	5115	5444	5178	6111	4330	4513	SUMO3	21	44805617	44818779	-	2732	protein_coding	small ubiquitin-like modifier 3 [Source:HGNC Symbol;Acc:HGNC:11124]	-
ENSG00000265241	3831	3773	4738	4489	3932	4877	3996	3780	3518	3785	3130	3124	3261	2714	2934	2829	2477	2996	3045	2846	3392	2229	2357	RBM8A	1	145917714	145927678	-	5585	protein_coding	RNA binding motif protein 8A [Source:HGNC Symbol;Acc:HGNC:9905]	-
ENSG00000206527	2263	2585	3609	3149	1830	3536	3174	2814	2591	2631	2341	3985	4160	3392	3695	3500	2943	4153	4664	4634	5179	3830	3383	HACD2	3	123490820	123585185	-	5351	protein_coding	3-hydroxyacyl-CoA dehydratase 2 [Source:HGNC Symbol;Acc:HGNC:9640]	-
ENSG00000067334	1583	1512	2114	1919	1400	1991	1872	1732	1507	1428	1289	5124	6007	4289	4745	4563	4067	5170	5595	5625	5946	4513	4020	DNTTIP2	1	93866283	93879918	-	7519	protein_coding	deoxynucleotidyltransferase terminal interacting protein 2 [Source:HGNC Symbol;Acc:HGNC:24013]	-
ENSG00000159176	4754	4611	6559	6092	4749	6331	5355	5095	4438	5335	4121	1994	2016	1768	1926	1923	1755	1608	1587	1418	1805	1308	1449	CSRP1	1	201483530	201509456	-	10318	protein_coding	cysteine and glycine rich protein 1 [Source:HGNC Symbol;Acc:HGNC:2469]	-
ENSG00000198408	2745	3042	3839	3413	2190	4107	3589	2974	3011	3057	2839	3810	4321	3397	3853	3464	3229	3646	3710	3693	4037	3120	2885	OGA	10	101784443	101818465	-	7247	protein_coding	O-GlcNAcase [Source:HGNC Symbol;Acc:HGNC:7056]	-
ENSG00000072364	3000	3144	4362	3656	1734	4091	3540	3204	3109	3122	2645	3838	4007	3272	3573	3368	3116	3708	3914	3807	3937	3073	2719	AFF4	5	132875379	132963634	-	11297	protein_coding	AF4/FMR2 family member 4 [Source:HGNC Symbol;Acc:HGNC:17869]	AF-4
ENSG00000171302	3554	3423	4617	4138	3067	4839	4491	4163	3762	4352	3465	3521	3265	2688	2908	3127	2488	2717	2838	2587	3180	2222	2426	CANT1	17	78991717	79009867	-	4421	protein_coding	calcium activated nucleotidase 1 [Source:HGNC Symbol;Acc:HGNC:19721]	-
ENSG00000140632	3789	3691	5034	4538	3103	5252	4595	4141	3997	4344	3460	2926	3100	2467	2680	2821	2561	2715	2657	2507	2970	2218	2218	GLYR1	16	4803203	4847342	-	5470	protein_coding	glyoxylate reductase 1 homolog [Source:HGNC Symbol;Acc:HGNC:24434]	-
ENSG00000180537	2581	2802	3764	3458	2434	4299	3879	3524	3199	3425	2720	3662	3964	2961	3425	3327	2973	3451	3834	3801	4346	3051	2832	RNF182	6	13924446	13980302	+	4090	protein_coding	ring finger protein 182 [Source:HGNC Symbol;Acc:HGNC:28522]	-
ENSG00000180879	3354	3070	4010	3731	3658	4132	3505	3238	3109	3759	2800	3604	3730	3118	3227	3909	3153	3180	3252	2890	3667	2606	2905	SSR4	X	153793516	153798505	+	4590	protein_coding	signal sequence receptor subunit 4 [Source:HGNC Symbol;Acc:HGNC:11326]	-
ENSG00000136231	1549	1629	2278	1943	981	2270	2121	1848	1665	1794	1569	4558	5140	3882	4518	4220	3728	5543	5615	5762	6195	4517	4248	IGF2BP3	7	23310209	23470467	-	8511	protein_coding	insulin like growth factor 2 mRNA binding protein 3 [Source:HGNC Symbol;Acc:HGNC:28868]	-
ENSG00000130414	3032	2895	3699	3376	2815	3953	3514	3181	3025	3221	2730	3841	3864	3093	3557	3501	3030	3664	3658	3766	4114	3002	3029	NDUFA10	2	239892450	240025402	-	9517	protein_coding	NADH:ubiquinone oxidoreductase subunit A10 [Source:HGNC Symbol;Acc:HGNC:7684]	-
ENSG00000141076	2524	2314	3167	2868	2077	2899	2615	2404	2206	2442	2002	4346	4563	3406	3731	3724	3510	4457	4718	4773	5389	3677	3738	UTP4	16	69131291	69231130	+	5681	protein_coding	UTP4, small subunit processome component [Source:HGNC Symbol;Acc:HGNC:1983]	-
ENSG00000100403	4087	4034	5230	4823	3102	5145	4487	4383	4039	4602	3507	2947	2705	2333	2377	2590	2284	2546	2519	2387	2954	2104	2318	ZC3H7B	22	41301522	41360147	+	10525	protein_coding	zinc finger CCCH-type containing 7B [Source:HGNC Symbol;Acc:HGNC:30869]	-
ENSG00000152952	4476	4912	6150	5438	3899	10283	9578	8795	8207	8294	7060	33	57	36	40	39	25	8	11	14	17	19	2	PLOD2	3	146069440	146163653	-	7646	protein_coding	procollagen-lysine,2-oxoglutarate 5-dioxygenase 2 [Source:HGNC Symbol;Acc:HGNC:9082]	-
ENSG00000164818	3112	2919	3805	3650	2593	4249	3800	3278	3229	3628	2892	3682	3540	2848	3128	3274	2833	3426	3695	3578	4257	2815	3115	DNAAF5	7	726701	786475	+	7137	protein_coding	dynein axonemal assembly factor 5 [Source:HGNC Symbol;Acc:HGNC:26013]	-
ENSG00000175602	4165	3986	4625	4142	4407	4814	3890	3659	3499	4236	3103	2662	3052	2446	2552	2977	2327	2669	2892	2557	3417	2350	2915	CCDC85B	11	65890112	65891635	+	1524	protein_coding	coiled-coil domain containing 85B [Source:HGNC Symbol;Acc:HGNC:24926]	-
ENSG00000132676	3399	3419	4469	4015	3500	4328	3835	3422	3222	3579	2964	3610	3731	2923	3258	3155	2782	3059	3149	3028	3524	2482	2478	DAP3	1	155687960	155739010	+	4588	protein_coding	death associated protein 3 [Source:HGNC Symbol;Acc:HGNC:2673]	-
ENSG00000140943	2640	2738	3412	3070	2228	3716	3390	3089	2973	2929	2626	3880	4001	3205	3238	3534	3172	4000	4191	4079	4655	3263	3257	MBTPS1	16	84053761	84116906	-	10238	protein_coding	membrane bound transcription factor peptidase, site 1 [Source:HGNC Symbol;Acc:HGNC:15456]	-
ENSG00000116350	2466	2216	3124	2806	2134	3719	3283	2742	2627	3031	2460	4360	4374	3384	3731	3826	3340	4057	4156	4040	4541	3376	3474	SRSF4	1	29147743	29181987	-	8893	protein_coding	serine and arginine rich splicing factor 4 [Source:HGNC Symbol;Acc:HGNC:10786]	-
ENSG00000107554	4149	4175	6090	5625	3368	5432	4876	4656	4251	4375	3636	2294	2379	1947	2274	2160	1850	2257	2502	2374	2641	1981	1921	DNMBP	10	99875577	100009919	-	8461	protein_coding	dynamin binding protein [Source:HGNC Symbol;Acc:HGNC:30373]	-
ENSG00000160633	2552	2396	3106	3011	2296	3309	2965	2565	2450	2560	2199	4235	4156	3548	3810	3827	3497	4312	4188	4110	4715	3575	3799	SAFB	19	5623035	5668478	+	7036	protein_coding	scaffold attachment factor B [Source:HGNC Symbol;Acc:HGNC:10520]	-
ENSG00000055130	2680	2764	3756	3245	2410	3687	3182	2910	2567	2725	2439	4132	4400	3286	3674	3728	3378	3695	3958	3980	4327	3155	3043	CUL1	7	148697914	148801036	+	3548	protein_coding	cullin 1 [Source:HGNC Symbol;Acc:HGNC:2551]	-
ENSG00000173020	4190	3737	4786	4543	3577	5527	5201	4486	4320	4852	3847	2505	2517	1962	2248	2439	1891	2272	2487	2418	2896	1972	2383	GRK2	11	67266410	67286556	+	6665	protein_coding	G protein-coupled receptor kinase 2 [Source:HGNC Symbol;Acc:HGNC:289]	-
ENSG00000088256	2856	2719	3435	3200	2414	3735	3256	2976	2969	3296	2678	4299	4050	3520	3689	4011	3423	3422	3551	3427	3996	2869	3203	GNA11	19	3094410	3124004	+	6242	protein_coding	G protein subunit alpha 11 [Source:HGNC Symbol;Acc:HGNC:4379]	-
ENSG00000168653	3493	3172	4108	4073	3743	4522	4138	3688	3382	3653	3043	3280	3419	2762	2888	2995	2777	3318	3064	2954	3406	2496	2596	NDUFS5	1	39026318	39034636	+	548	protein_coding	NADH:ubiquinone oxidoreductase subunit S5 [Source:HGNC Symbol;Acc:HGNC:7712]	-
ENSG00000142207	1854	1938	2526	2135	1349	2856	2434	2298	2216	2507	2044	4605	4430	3785	4074	4269	3585	4842	4967	4666	5432	3874	4256	URB1	21	32311018	32393026	-	11461	protein_coding	URB1 ribosome biogenesis 1 homolog (S. cerevisiae) [Source:HGNC Symbol;Acc:HGNC:17344]	-
ENSG00000120992	3591	4055	4695	4497	3548	4694	4336	3944	3510	3498	3077	2545	3045	2319	2508	2461	2100	3127	3364	3222	3632	2594	2527	LYPLA1	8	54046367	54102017	-	4694	protein_coding	lysophospholipase I [Source:HGNC Symbol;Acc:HGNC:6737]	-
ENSG00000160803	2478	2304	3120	2737	1938	3627	3263	2906	2784	3128	2504	4259	4090	3421	3882	3876	3425	4074	4063	3837	4596	3196	3349	UBQLN4	1	156035301	156053794	-	3878	protein_coding	ubiquilin 4 [Source:HGNC Symbol;Acc:HGNC:1237]	-
ENSG00000015676	2687	2624	3570	3278	2511	3708	3318	2963	2845	2989	2489	4123	3837	3319	3523	3811	3175	3800	3894	3758	4241	3102	3182	NUDCD3	7	44379121	44490880	-	10113	protein_coding	NudC domain containing 3 [Source:HGNC Symbol;Acc:HGNC:22208]	-
ENSG00000090372	2849	2479	3266	2937	2496	3721	3368	3025	2870	3453	2648	4399	3868	3249	3549	4072	3295	3717	3423	3374	4276	3004	3387	STRN4	19	46719507	46746994	-	7641	protein_coding	striatin 4 [Source:HGNC Symbol;Acc:HGNC:15721]	-
ENSG00000127947	2058	2322	2830	2625	1906	3259	3001	2600	2585	2481	2185	3818	4253	3195	3532	3273	3053	4682	5112	4949	5268	4026	3659	PTPN12	7	77537275	77640071	+	5547	protein_coding	protein tyrosine phosphatase, non-receptor type 12 [Source:HGNC Symbol;Acc:HGNC:9645]	-
ENSG00000114999	2645	2777	3668	3145	2214	3873	3580	3173	2942	3144	2760	3709	3982	3306	3664	3389	3084	3646	3714	3901	4249	3060	3027	TTL	2	112482154	112541739	+	15732	protein_coding	tubulin tyrosine ligase [Source:HGNC Symbol;Acc:HGNC:21586]	-
ENSG00000164466	2863	2752	3842	3266	2598	3566	3078	2780	2726	2767	2425	3844	4231	3365	3629	3556	3134	3590	3889	3947	4276	3141	3099	SFXN1	5	175477062	175529742	+	7572	protein_coding	sideroflexin 1 [Source:HGNC Symbol;Acc:HGNC:16085]	-
ENSG00000179115	2323	2330	3028	2850	2322	2913	2426	2036	2201	2538	1931	4700	4443	3728	3924	4190	3630	4209	4283	4093	4918	3422	3910	FARSA	19	12922479	12934037	-	2435	protein_coding	phenylalanyl-tRNA synthetase subunit alpha [Source:HGNC Symbol;Acc:HGNC:3592]	-
ENSG00000164091	2971	3154	4032	3563	2309	4148	3735	3288	3138	3292	2732	3482	3667	2844	3302	3172	2539	3509	3752	3580	4051	3073	2985	WDR82	3	52254421	52288020	-	5726	protein_coding	WD repeat domain 82 [Source:HGNC Symbol;Acc:HGNC:28826]	-
ENSG00000198931	2878	2814	3389	3248	3266	3676	3152	2771	2451	2914	2228	3846	4128	3421	3542	3950	3613	3644	3535	3290	4300	3016	3235	APRT	16	88809339	88811944	-	1803	protein_coding	adenine phosphoribosyltransferase [Source:HGNC Symbol;Acc:HGNC:626]	-
ENSG00000116120	2435	2559	3350	2864	2179	3296	2870	2743	2555	2598	2225	4012	4482	3391	3789	3508	3301	3981	4414	4083	4975	3368	3320	FARSB	2	222570536	222656337	-	3369	protein_coding	phenylalanyl-tRNA synthetase subunit beta [Source:HGNC Symbol;Acc:HGNC:17800]	-
ENSG00000134352	3746	4251	5777	4870	2663	5756	5453	4809	4870	4427	4126	2175	2386	2043	2151	2015	1797	2160	2252	2433	2549	1899	1631	IL6ST	5	55935095	55994993	-	9292	protein_coding	interleukin 6 signal transducer [Source:HGNC Symbol;Acc:HGNC:6021]	-
ENSG00000125991	3813	3583	4634	4359	3559	4676	4314	4049	3901	4146	3160	3197	3011	2506	2502	3085	2565	2683	2572	2439	3018	2115	2342	ERGIC3	20	35542021	35557634	+	6012	protein_coding	ERGIC and golgi 3 [Source:HGNC Symbol;Acc:HGNC:15927]	-
ENSG00000087274	3058	2908	3728	3422	2463	4409	3805	3439	3365	3601	2859	3437	3492	2799	3143	3144	2937	3491	3694	3319	3865	2774	2977	ADD1	4	2843857	2930076	+	13106	protein_coding	adducin 1 [Source:HGNC Symbol;Acc:HGNC:243]	-
ENSG00000079616	2870	2732	3158	3225	2598	3772	3320	2912	2851	3305	2588	4351	4177	3381	3721	3965	3582	3444	3278	3311	3755	2828	2985	KIF22	16	29790719	29805385	+	4312	protein_coding	kinesin family member 22 [Source:HGNC Symbol;Acc:HGNC:6391]	-
ENSG00000062650	3363	3622	4813	4066	2603	4770	4154	3659	3544	3517	3145	2966	3398	2490	2900	2650	2516	3021	3270	3187	3394	2635	2421	WAPL	10	86435256	86521815	-	7228	protein_coding	WAPL cohesin release factor [Source:HGNC Symbol;Acc:HGNC:23293]	-
ENSG00000119314	2894	3150	4116	3449	2148	3984	3633	3288	3069	2906	2506	3492	4192	2970	3601	3317	3031	3331	3775	3673	3934	3061	2578	PTBP3	9	112217716	112333667	-	8239	protein_coding	polypyrimidine tract binding protein 3 [Source:HGNC Symbol;Acc:HGNC:10253]	-
ENSG00000086015	2740	2707	3394	3308	2119	4359	3907	3347	3409	3737	3031	4007	3753	3076	3354	3398	3057	3404	3370	3306	3721	2733	2830	MAST2	1	45786987	46036124	+	7877	protein_coding	microtubule associated serine/threonine kinase 2 [Source:HGNC Symbol;Acc:HGNC:19035]	-
ENSG00000196821	2377	2321	3311	2906	2091	3423	2908	2658	2550	2713	2234	4309	4461	3460	4037	4003	3628	4026	4115	3774	4343	3159	3216	C6orf106	6	34587288	34696859	-	4551	protein_coding	chromosome 6 open reading frame 106 [Source:HGNC Symbol;Acc:HGNC:21215]	-
ENSG00000134287	3694	3690	4712	4305	2878	5180	4641	4234	4043	4108	3483	2959	2877	2501	2836	2612	2466	2568	2589	2604	2767	2232	2039	ARF3	12	48935723	48957551	-	5002	protein_coding	ADP ribosylation factor 3 [Source:HGNC Symbol;Acc:HGNC:654]	-
ENSG00000140319	3453	3282	4329	4061	3558	4478	4092	3571	3528	3425	3059	3080	3294	2535	2719	2902	2423	3261	3207	3258	3511	2517	2471	SRP14	15	40035739	40039188	-	2005	protein_coding	signal recognition particle 14 [Source:HGNC Symbol;Acc:HGNC:11299]	-
ENSG00000108848	2771	2453	3351	2911	2270	4098	3884	3038	2828	3012	2802	3677	4257	3008	3654	3107	2893	3807	3997	3867	4100	3301	2864	LUC7L3	17	50719544	50756213	+	8151	protein_coding	LUC7 like 3 pre-mRNA splicing factor [Source:HGNC Symbol;Acc:HGNC:24309]	-
ENSG00000006327	4034	3718	4743	4773	3679	4975	4293	4156	3776	4644	3385	2857	2700	2428	2735	2940	2605	2479	2156	2048	2753	1826	2237	TNFRSF12A	16	3018445	3022383	+	1848	protein_coding	TNF receptor superfamily member 12A [Source:HGNC Symbol;Acc:HGNC:18152]	-
ENSG00000170275	2501	2529	3240	2902	2171	3398	2944	2622	2455	2642	2186	4387	4629	3792	4110	4207	3610	3696	3638	3649	4446	3051	3134	CRTAP	3	33113979	33147773	+	6695	protein_coding	cartilage associated protein [Source:HGNC Symbol;Acc:HGNC:2379]	-
ENSG00000004897	2543	2696	3476	2995	1880	3747	3456	2930	2783	2685	2421	4088	4679	3604	4100	3712	3277	3540	3764	3757	4050	3053	2587	CDC27	17	47117703	47189422	-	6824	protein_coding	cell division cycle 27 [Source:HGNC Symbol;Acc:HGNC:1728]	-
ENSG00000114019	3128	2864	3948	3481	2222	4694	4336	4002	3756	4344	3369	3649	3682	3030	3369	3387	3009	2562	2690	2619	3171	2127	2371	AMOTL2	3	134355874	134375479	-	5984	protein_coding	angiomotin like 2 [Source:HGNC Symbol;Acc:HGNC:17812]	-
ENSG00000187957	25	28	44	37	28	22	29	13	29	25	19	7455	7075	5844	6217	6480	5455	6021	6588	6399	7460	5128	5320	DNER	2	229357629	229714558	-	3935	protein_coding	delta/notch like EGF repeat containing [Source:HGNC Symbol;Acc:HGNC:24456]	-
ENSG00000114503	3210	3362	4478	4094	3255	4962	4313	3957	3779	3689	3257	3061	3193	2525	2689	2676	2483	2977	2915	2954	3207	2457	2248	NCBP2	3	196935402	196942597	-	5114	protein_coding	nuclear cap binding protein subunit 2 [Source:HGNC Symbol;Acc:HGNC:7659]	-
ENSG00000173786	1199	1072	1386	1304	1003	1556	1430	1279	1225	1292	1099	5633	5430	4642	5096	5203	4910	5439	5394	5117	6027	4282	4688	CNP	17	41966741	41977731	+	7426	protein_coding	2',3'-cyclic nucleotide 3' phosphodiesterase [Source:HGNC Symbol;Acc:HGNC:2158]	-
ENSG00000123144	2583	2599	3001	2962	2770	3429	2905	2627	2367	2992	2397	4080	4273	3494	3843	4111	3465	3715	3674	3446	4361	3071	3540	TRIR	19	12730640	12734775	-	1402	protein_coding	telomerase RNA component interacting RNase [Source:HGNC Symbol;Acc:HGNC:28424]	-
ENSG00000091542	3822	3846	4824	4243	3321	5867	5204	4804	4723	4825	3860	2271	2307	1992	2084	2143	1946	2370	2270	2228	2817	1892	2042	ALKBH5	17	18183078	18209954	+	3190	protein_coding	alkB homolog 5, RNA demethylase [Source:HGNC Symbol;Acc:HGNC:25996]	-
ENSG00000141429	3782	3992	5345	4301	3465	5541	5030	4510	4202	4234	3687	2533	2851	2137	2350	2295	2006	2137	2428	2370	2699	2038	1673	GALNT1	18	35581117	35711834	+	5126	protein_coding	polypeptide N-acetylgalactosaminyltransferase 1 [Source:HGNC Symbol;Acc:HGNC:4123]	-
ENSG00000012061	2063	2190	2707	2611	2280	2304	2091	2012	1828	2176	1513	4517	4448	3754	4058	4432	3837	4757	4655	4212	5187	3812	4121	ERCC1	19	45407333	45478828	-	5576	protein_coding	ERCC excision repair 1, endonuclease non-catalytic subunit [Source:HGNC Symbol;Acc:HGNC:3433]	-
ENSG00000130779	3665	3776	5318	4652	2460	4762	4512	3932	3519	3730	3067	2930	3044	2457	2759	2478	2330	2736	2862	2940	3077	2405	2127	CLIP1	12	122271432	122422632	-	18559	protein_coding	CAP-Gly domain containing linker protein 1 [Source:HGNC Symbol;Acc:HGNC:10461]	-
ENSG00000164916	2822	3166	4039	3609	2047	4282	3821	3592	3253	3813	2750	3158	3079	2765	3145	2856	2382	3758	3770	3427	3968	2934	3076	FOXK1	7	4682309	4771443	+	13093	protein_coding	forkhead box K1 [Source:HGNC Symbol;Acc:HGNC:23480]	Fork
ENSG00000159069	2001	1907	2484	2235	1929	2585	2329	2100	2111	2580	1774	5715	4755	3940	4421	4768	3980	4076	4110	3794	4658	3372	3883	FBXW5	9	136940435	136944696	-	3252	protein_coding	F-box and WD repeat domain containing 5 [Source:HGNC Symbol;Acc:HGNC:13613]	-
ENSG00000116698	3022	2983	4066	3569	2142	4134	3729	3296	3244	3201	2785	3589	3807	3064	3288	3467	3051	3200	3471	3251	3796	2729	2608	SMG7	1	183472216	183598246	+	8317	protein_coding	SMG7, nonsense mediated mRNA decay factor [Source:HGNC Symbol;Acc:HGNC:16792]	-
ENSG00000161057	3154	3247	4368	3835	3334	3996	3498	3136	3047	2977	2516	3609	3795	3041	3213	3223	2856	3135	3349	3283	3839	2509	2528	PSMC2	7	103344254	103369395	+	3547	protein_coding	proteasome 26S subunit, ATPase 2 [Source:HGNC Symbol;Acc:HGNC:9548]	-
ENSG00000140264	4252	3969	4779	4843	4964	5677	4431	4595	4088	4605	3749	2128	2142	1873	2042	2010	1818	2388	2343	2137	2568	2058	1993	SERF2	15	43777087	43802589	+	7347	protein_coding	small EDRK-rich factor 2 [Source:HGNC Symbol;Acc:HGNC:10757]	-
ENSG00000182199	2708	2637	3323	3212	2725	3732	3407	3159	2930	3503	2654	3735	3485	2824	3028	3380	3013	3798	3778	3522	4384	3126	3370	SHMT2	12	57229327	57234935	+	4838	protein_coding	serine hydroxymethyltransferase 2 [Source:HGNC Symbol;Acc:HGNC:10852]	-
ENSG00000084073	3105	3095	4567	3849	2630	3948	3607	3013	3016	2977	2565	3560	4109	3149	3378	3310	2843	3050	3509	3415	3719	2684	2312	ZMPSTE24	1	40258107	40294184	+	3572	protein_coding	zinc metallopeptidase STE24 [Source:HGNC Symbol;Acc:HGNC:12877]	-
ENSG00000131508	3022	3060	3677	3479	2960	4164	3602	3249	3157	3271	2731	3617	3682	2997	3331	3372	2862	3228	3310	3196	3723	2680	2952	UBE2D2	5	139526431	139628433	+	3556	protein_coding	ubiquitin conjugating enzyme E2 D2 [Source:HGNC Symbol;Acc:HGNC:12475]	-
ENSG00000188529	3192	3114	4044	3520	2479	4513	4234	3451	3410	3436	2927	3358	3772	2786	3160	2969	2638	3114	3265	3334	3486	2638	2353	SRSF10	1	23964804	23980927	-	10277	protein_coding	serine and arginine rich splicing factor 10 [Source:HGNC Symbol;Acc:HGNC:16713]	-
ENSG00000106554	2203	2360	2977	2740	2196	3072	2800	2411	2354	2452	1957	4558	4714	3828	4078	4018	3664	4198	4015	3893	4350	3061	3282	CHCHD3	7	132784868	133082088	-	3428	protein_coding	coiled-coil-helix-coiled-coil-helix domain containing 3 [Source:HGNC Symbol;Acc:HGNC:21906]	-
ENSG00000174780	2687	2896	3904	3228	2264	3444	3163	2913	2552	2647	2353	3734	4137	3120	3505	3357	2832	3710	3984	4209	4291	3297	2945	SRP72	4	56467336	56503681	+	6426	protein_coding	signal recognition particle 72 [Source:HGNC Symbol;Acc:HGNC:11303]	-
ENSG00000157933	3367	3137	4226	3571	2160	4388	3936	3557	3423	3874	3031	3289	3513	2734	3102	3098	2676	3143	3214	2867	3395	2669	2780	SKI	1	2228695	2310119	+	6080	protein_coding	SKI proto-oncogene [Source:HGNC Symbol;Acc:HGNC:10896]	-
ENSG00000110696	2912	2899	3810	3394	2700	3834	3437	3160	2779	2898	2500	3449	4032	2967	3280	3222	2702	3647	3798	3661	4095	3082	2770	C11orf58	11	16613132	16756881	+	8675	protein_coding	chromosome 11 open reading frame 58 [Source:HGNC Symbol;Acc:HGNC:16990]	-
ENSG00000006831	2601	2805	3816	3328	2213	3952	3391	3069	2874	2937	2414	3737	3936	3020	3294	3393	3123	3676	3787	3614	4044	3027	2910	ADIPOR2	12	1688574	1788678	+	5878	protein_coding	adiponectin receptor 2 [Source:HGNC Symbol;Acc:HGNC:24041]	-
ENSG00000106348	2387	2163	2894	2737	2118	3461	2898	2578	2626	3005	2218	3910	3718	3038	3376	3847	3008	4283	4283	3967	5053	3392	3918	IMPDH1	7	128392277	128410252	-	3662	protein_coding	inosine monophosphate dehydrogenase 1 [Source:HGNC Symbol;Acc:HGNC:6052]	-
ENSG00000213639	2590	2949	3742	3215	2539	3892	3490	3107	3088	3043	2575	3498	3851	3048	3153	3261	2847	3563	3732	3908	4093	2991	2701	PPP1CB	2	28751640	28802940	+	5760	protein_coding	protein phosphatase 1 catalytic subunit beta [Source:HGNC Symbol;Acc:HGNC:9282]	-
ENSG00000126602	2465	2463	3023	2788	2369	3187	2893	2572	2447	2785	2183	4008	3999	3302	3474	4050	3225	4078	4040	3973	4769	3342	3441	TRAP1	16	3651639	3717597	-	5227	protein_coding	TNF receptor associated protein 1 [Source:HGNC Symbol;Acc:HGNC:16264]	-
ENSG00000151923	3442	3348	4685	4017	2998	4857	4578	3673	3738	3842	3387	2926	3173	2323	2544	2501	2385	2789	2999	2934	3186	2244	2300	TIAL1	10	119571802	119597029	-	7355	protein_coding	TIA1 cytotoxic granule associated RNA binding protein like 1 [Source:HGNC Symbol;Acc:HGNC:11804]	-
ENSG00000106052	3273	3427	4816	4046	2940	4992	4822	4239	4136	3935	3556	2749	3025	2332	2568	2310	2211	2512	2759	2803	3125	2242	2027	TAX1BP1	7	27739331	27844564	+	9165	protein_coding	Tax1 binding protein 1 [Source:HGNC Symbol;Acc:HGNC:11575]	-
ENSG00000008441	3611	3436	4375	4054	2219	4289	3793	3320	3425	3586	2877	3187	3310	2652	2922	2920	2482	2983	3294	3051	3700	2404	2844	NFIX	19	12995608	13098796	+	6302	protein_coding	nuclear factor I X [Source:HGNC Symbol;Acc:HGNC:7788]	CTF/NFI
ENSG00000102900	1829	1780	2265	1929	1558	2308	2114	1906	1705	1861	1644	4767	4930	3869	4303	4551	3830	4522	5001	4694	5593	3788	3976	NUP93	16	56730105	56850286	+	11136	protein_coding	nucleoporin 93 [Source:HGNC Symbol;Acc:HGNC:28958]	-
ENSG00000101412	3454	3496	4096	3914	3234	4438	3853	3311	3374	3901	3004	3345	3163	2588	3027	3240	2489	3029	2830	2626	3346	2281	2641	E2F1	20	33675683	33686404	-	2503	protein_coding	E2F transcription factor 1 [Source:HGNC Symbol;Acc:HGNC:3113]	E2F
ENSG00000141279	1896	1822	2500	2196	1479	3310	2892	2486	2473	2377	2193	4321	4792	3775	4003	3783	3432	4307	4429	4520	4727	3654	3300	NPEPPS	17	47522942	47623276	+	11514	protein_coding	aminopeptidase puromycin sensitive [Source:HGNC Symbol;Acc:HGNC:7900]	-
ENSG00000182979	1905	1760	2088	1909	1494	2782	2485	2241	2225	2607	2017	4758	4518	3809	4120	4443	3618	4576	4299	4096	5089	3849	3943	MTA1	14	105419820	105470729	+	6966	protein_coding	metastasis associated 1 [Source:HGNC Symbol;Acc:HGNC:7410]	zf-GATA
ENSG00000100823	2418	2389	3125	2969	2583	3515	2935	2791	2569	2750	2254	3771	4119	3308	3608	3506	3051	3869	4125	3906	4513	3284	3266	APEX1	14	20455191	20457772	+	1886	protein_coding	apurinic/apyrimidinic endodeoxyribonuclease 1 [Source:HGNC Symbol;Acc:HGNC:587]	-
ENSG00000104853	2608	2487	3300	2944	2253	3223	2986	2806	2529	2911	2304	4489	4149	3574	3532	4140	3471	3434	3667	3364	4254	2876	3292	CLPTM1	19	44954585	44993341	+	5229	protein_coding	CLPTM1, transmembrane protein [Source:HGNC Symbol;Acc:HGNC:2087]	-
ENSG00000155366	2416	2358	3130	2733	2751	3448	2909	2691	2513	2571	2173	4402	4323	3788	3820	4200	3646	3716	3779	3291	4140	2825	2948	RHOC	1	112701106	112707434	-	4028	protein_coding	ras homolog family member C [Source:HGNC Symbol;Acc:HGNC:669]	-
ENSG00000123908	3026	3260	4310	3895	2103	4268	3939	3490	3606	3652	2876	2809	3143	2532	2777	2622	2366	3457	3649	3567	3583	2835	2801	AGO2	8	140520156	140635619	-	15833	protein_coding	argonaute 2, RISC catalytic component [Source:HGNC Symbol;Acc:HGNC:3263]	-
ENSG00000178921	3326	3246	4247	4114	2558	4073	3669	3104	2978	3768	2784	3226	3121	2772	2920	2945	2738	3374	3191	3124	3580	2654	2982	PFAS	17	8247618	8270491	+	6471	protein_coding	phosphoribosylformylglycinamidine synthase [Source:HGNC Symbol;Acc:HGNC:8863]	-
ENSG00000197785	2413	2286	3019	2672	2359	2854	2593	2241	2089	2483	1885	4187	4401	3734	4063	4179	3891	3838	3937	3712	4594	3424	3623	ATAD3A	1	1512151	1534687	+	3069	protein_coding	ATPase family, AAA domain containing 3A [Source:HGNC Symbol;Acc:HGNC:25567]	-
ENSG00000071794	4154	4617	5876	4997	3093	6948	6346	5360	5422	5052	4494	1509	1830	1193	1552	1313	1161	1546	1800	1739	1858	1381	1226	HLTF	3	149030127	149086554	-	6024	protein_coding	helicase like transcription factor [Source:HGNC Symbol;Acc:HGNC:11099]	-
ENSG00000100280	2790	2723	3487	3153	2405	3432	2940	2712	2637	3064	2403	4106	3679	3089	3636	3746	3045	3690	3649	3448	4247	2920	3398	AP1B1	22	29327680	29423179	-	6721	protein_coding	adaptor related protein complex 1 subunit beta 1 [Source:HGNC Symbol;Acc:HGNC:554]	-
ENSG00000104529	2915	2710	3311	3186	2540	3803	3502	2985	2614	3422	2624	3961	4058	3132	3683	3703	3289	3494	3050	3032	3446	2822	3025	EEF1D	8	143579697	143599541	-	9390	protein_coding	eukaryotic translation elongation factor 1 delta [Source:HGNC Symbol;Acc:HGNC:3211]	-
ENSG00000115415	3071	3166	4108	3569	2506	4515	4039	3683	3423	3592	2919	3547	3729	2898	3261	3138	2790	2698	3033	2798	3186	2388	2225	STAT1	2	190964358	191020960	-	6053	protein_coding	signal transducer and activator of transcription 1 [Source:HGNC Symbol;Acc:HGNC:11362]	STAT
ENSG00000183010	3868	3875	4627	4612	3586	5305	4478	3965	3919	4668	3578	2155	2051	1810	1787	2162	1913	2854	2806	2359	3116	2193	2584	PYCR1	17	81932384	81942412	-	2886	protein_coding	pyrroline-5-carboxylate reductase 1 [Source:HGNC Symbol;Acc:HGNC:9721]	-
ENSG00000094916	4213	4776	6001	5281	3082	6312	5600	5119	4889	4842	4047	1887	2196	1732	1973	1907	1680	1490	1493	1656	1677	1292	1071	CBX5	12	54230940	54280133	-	15040	protein_coding	chromobox 5 [Source:HGNC Symbol;Acc:HGNC:1555]	-
ENSG00000072958	2689	2574	3383	2992	2457	3597	3298	2723	2757	3073	2511	3932	3878	3321	3368	3758	3252	3368	3659	3346	4248	2859	3156	AP1M1	19	16197578	16245907	+	14371	protein_coding	adaptor related protein complex 1 subunit mu 1 [Source:HGNC Symbol;Acc:HGNC:13667]	-
ENSG00000137106	4176	3653	4948	4499	4132	5711	5428	5002	4544	5201	4116	2117	1928	1751	1757	1900	1745	2013	2071	1849	2209	1640	1795	GRHPR	9	37422666	37436990	+	7226	protein_coding	glyoxylate and hydroxypyruvate reductase [Source:HGNC Symbol;Acc:HGNC:4570]	-
ENSG00000071655	2278	2135	2780	2467	2244	2975	2520	2293	2253	2746	2068	4944	4611	3998	4185	4791	4023	3612	3503	3317	4138	2882	3416	MBD3	19	1573596	1592801	-	7845	protein_coding	methyl-CpG binding domain protein 3 [Source:HGNC Symbol;Acc:HGNC:6918]	MBD
ENSG00000132153	3385	3152	4111	3716	2800	3805	3430	3064	3042	3371	2689	3631	3453	2871	3040	3386	2759	3140	3140	2950	3674	2535	2942	DHX30	3	47802909	47850195	+	7744	protein_coding	DExH-box helicase 30 [Source:HGNC Symbol;Acc:HGNC:16716]	-
ENSG00000178252	3475	3028	4054	3858	2484	4249	3921	3282	3332	3970	2899	3517	3381	2804	3091	3150	2903	3143	2699	2667	3044	2439	2616	WDR6	3	49007062	49015953	+	5304	protein_coding	WD repeat domain 6 [Source:HGNC Symbol;Acc:HGNC:12758]	-
ENSG00000031698	2674	2541	3290	3181	2552	3561	3208	3097	2826	3163	2448	3575	3909	2924	3158	3328	2957	3620	3766	3759	4279	2982	3198	SARS	1	109213918	109238169	+	3836	protein_coding	seryl-tRNA synthetase [Source:HGNC Symbol;Acc:HGNC:10537]	-
ENSG00000185551	1866	1857	2290	2071	1438	2164	1875	1657	1644	1793	1519	4577	4501	3810	4147	4291	3246	4834	5070	4947	5759	4236	4403	NR2F2	15	96325938	96340263	+	6459	protein_coding	nuclear receptor subfamily 2 group F member 2 [Source:HGNC Symbol;Acc:HGNC:7976]	RXR-like
ENSG00000148634	3802	3985	5408	4610	3138	5442	4890	4223	4469	4381	3722	2284	2623	1922	2174	2008	1838	2233	2295	2323	2598	1937	1682	HERC4	10	67921899	68075348	-	15847	protein_coding	HECT and RLD domain containing E3 ubiquitin protein ligase 4 [Source:HGNC Symbol;Acc:HGNC:24521]	-
ENSG00000189060	3588	3635	4492	4305	3369	4977	4133	3655	3725	4150	3086	2424	2619	2044	2356	2338	2079	2942	2866	2828	3468	2443	2426	H1F0	22	37805093	37807436	+	2344	protein_coding	H1 histone family member 0 [Source:HGNC Symbol;Acc:HGNC:4714]	-
ENSG00000149532	3224	3238	4240	3679	2364	4327	4002	3467	3201	3559	3217	3361	3508	2742	3062	2937	2703	3117	3059	2758	3258	2409	2433	CPSF7	11	61402641	61430031	-	6036	protein_coding	cleavage and polyadenylation specific factor 7 [Source:HGNC Symbol;Acc:HGNC:30098]	-
ENSG00000179222	3123	2842	4038	3761	2750	4374	4015	3581	3455	3491	3258	3132	3056	2428	2776	2946	2635	2942	3339	2979	3626	2517	2800	MAGED1	X	51803007	51902357	+	6016	protein_coding	MAGE family member D1 [Source:HGNC Symbol;Acc:HGNC:6813]	-
ENSG00000095787	2324	2340	3043	2869	1753	3098	2753	2512	2354	2685	2172	4009	4416	3379	3809	3551	3030	3966	4161	4179	4605	3399	3424	WAC	10	28532493	28623112	+	12188	protein_coding	WW domain containing adaptor with coiled-coil [Source:HGNC Symbol;Acc:HGNC:17327]	-
ENSG00000198492	3113	3229	4282	3733	2814	3978	3711	3212	3074	3147	2759	3206	3427	2700	2977	2909	2603	3172	3450	3437	3627	2687	2524	YTHDF2	1	28736621	28769775	+	3859	protein_coding	YTH N6-methyladenosine RNA binding protein 2 [Source:HGNC Symbol;Acc:HGNC:31675]	-
ENSG00000178605	1590	1508	1935	1743	1556	1929	1726	1497	1522	1703	1284	5287	4652	4197	4290	4996	4006	4912	4766	4310	5619	3989	4679	GTPBP6	X	304529	318819	-	2964	protein_coding	GTP binding protein 6 (putative) [Source:HGNC Symbol;Acc:HGNC:30189]	-
ENSG00000110660	4974	5312	7405	6498	4325	6232	5694	5176	4737	4998	4306	1351	1253	1069	1054	1092	983	1272	1326	1165	1384	1013	1065	SLC35F2	11	107790991	107928293	-	3717	protein_coding	solute carrier family 35 member F2 [Source:HGNC Symbol;Acc:HGNC:23615]	-
ENSG00000126267	3876	3746	5081	4700	4381	4878	4305	4158	3751	4028	3103	2579	2573	2083	2202	2619	2230	2557	2363	2166	2553	1788	1942	COX6B1	19	35648223	35658861	+	936	protein_coding	cytochrome c oxidase subunit 6B1 [Source:HGNC Symbol;Acc:HGNC:2280]	-
ENSG00000091436	4060	4574	5991	5231	3073	6017	5359	5000	4717	4556	3893	1947	2017	1653	1703	1753	1524	1835	1830	1930	2056	1534	1365	MAP3K20	2	173075435	173268010	+	13799	protein_coding	mitogen-activated protein kinase kinase kinase 20 [Source:HGNC Symbol;Acc:HGNC:17797]	-
ENSG00000160294	2106	2057	2781	2379	1467	2728	2350	2157	2032	2372	1823	4642	4630	3916	4190	4146	3863	4023	4113	4027	4826	3414	3574	MCM3AP	21	46235126	46286297	-	9360	protein_coding	minichromosome maintenance complex component 3 associated protein [Source:HGNC Symbol;Acc:HGNC:6946]	-
ENSG00000174903	4245	3926	4998	4716	3886	5015	4452	4084	3717	4431	3382	2499	2436	1920	2080	2357	2049	2293	2175	2200	2856	1899	1977	RAB1B	11	66268533	66277492	+	2007	protein_coding	RAB1B, member RAS oncogene family [Source:HGNC Symbol;Acc:HGNC:18370]	-
ENSG00000100650	2324	2158	2766	2518	1930	2939	2684	2115	2058	2196	2066	5050	5622	4086	4700	4224	3926	3756	3435	3435	3716	3037	2852	SRSF5	14	69726900	69772005	+	5357	protein_coding	serine and arginine rich splicing factor 5 [Source:HGNC Symbol;Acc:HGNC:10787]	-
ENSG00000168496	3248	3263	4127	3780	3294	4204	3740	3295	3194	3387	2552	3178	3209	2634	2940	2993	2575	3158	3223	2957	3591	2364	2671	FEN1	11	61792637	61797244	+	2478	protein_coding	flap structure-specific endonuclease 1 [Source:HGNC Symbol;Acc:HGNC:3650]	-
ENSG00000110090	4435	4540	6040	5420	3790	6110	5568	5068	4806	5139	4181	1626	1618	1272	1449	1429	1328	1529	1743	1751	1969	1398	1337	CPT1A	11	68754620	68844410	-	6565	protein_coding	carnitine palmitoyltransferase 1A [Source:HGNC Symbol;Acc:HGNC:2328]	-
ENSG00000164134	2619	2791	3663	3147	2086	3429	3359	2943	2843	2682	2412	3646	4075	3129	3580	3264	2777	3465	3874	3896	3950	3035	2825	NAA15	4	139301455	139420033	+	9712	protein_coding	N(alpha)-acetyltransferase 15, NatA auxiliary subunit [Source:HGNC Symbol;Acc:HGNC:30782]	-
ENSG00000065135	1945	2040	2695	2539	1877	2833	2556	2352	2124	2203	1879	4484	4642	3590	4052	3897	3563	4143	4344	4340	4832	3274	3264	GNAI3	1	109548611	109618321	+	27174	protein_coding	G protein subunit alpha i3 [Source:HGNC Symbol;Acc:HGNC:4387]	-
ENSG00000099624	3241	3192	3760	3458	3614	3731	3126	3033	2857	3349	2548	3408	3173	2709	2705	3356	2645	3206	3276	2983	3953	2895	3208	ATP5F1D	19	1241746	1244826	+	2250	protein_coding	ATP synthase F1 subunit delta [Source:HGNC Symbol;Acc:HGNC:837]	-
ENSG00000087470	2397	2479	3229	2876	1966	3528	2996	2603	2776	2719	2222	3561	4159	3179	3610	3286	2945	3880	4082	4125	4447	3238	3045	DNM1L	12	32679200	32745650	+	7282	protein_coding	dynamin 1 like [Source:HGNC Symbol;Acc:HGNC:2973]	-
ENSG00000180921	3348	3148	3894	3627	2314	4419	3798	3297	3210	3996	2864	3091	2929	2407	2704	3021	2486	3174	3163	3002	3787	2647	2990	FAM83H	8	143723933	143733801	-	5654	protein_coding	family with sequence similarity 83 member H [Source:HGNC Symbol;Acc:HGNC:24797]	-
ENSG00000162402	3131	3325	4819	4157	2135	4333	3773	3405	3348	3098	2822	2786	2866	2536	2641	2476	2326	3211	3650	3490	3496	2807	2665	USP24	1	55066359	55215113	-	11772	protein_coding	ubiquitin specific peptidase 24 [Source:HGNC Symbol;Acc:HGNC:12623]	-
ENSG00000138385	2602	2636	3735	3095	2592	3685	3707	2866	2844	2799	2475	3368	3900	2712	3273	2896	2647	3800	3904	3856	4091	3112	2674	SSB	2	169791933	169812064	+	5113	protein_coding	Sjogren syndrome antigen B [Source:HGNC Symbol;Acc:HGNC:11316]	-
ENSG00000101161	3439	3197	3910	3724	3082	3957	3480	3201	3061	3476	2628	3666	3403	2909	3237	3095	2936	2964	2990	2800	3195	2304	2505	PRPF6	20	63981135	64033100	+	3044	protein_coding	pre-mRNA processing factor 6 [Source:HGNC Symbol;Acc:HGNC:15860]	-
ENSG00000125676	2726	2840	3922	3481	1873	4330	4030	3339	3258	3213	2903	3210	3569	2722	3262	2801	2548	3385	3494	3397	3510	2832	2508	THOC2	X	123600561	123733056	-	10277	protein_coding	THO complex 2 [Source:HGNC Symbol;Acc:HGNC:19073]	-
ENSG00000162734	3317	3122	4377	4071	2832	4407	3833	3520	3278	3529	2898	3461	3492	2955	3151	3187	2920	2679	2566	2409	2916	2002	2230	PEA15	1	160205337	160215376	+	2806	protein_coding	proliferation and apoptosis adaptor protein 15 [Source:HGNC Symbol;Acc:HGNC:8822]	-
ENSG00000115355	2885	3306	4254	3639	2002	5116	4576	4060	4059	3611	3322	2853	3247	2460	2774	2523	2246	2783	2935	2933	3046	2430	2066	CCDC88A	2	55287842	55419895	-	33942	protein_coding	coiled-coil domain containing 88A [Source:HGNC Symbol;Acc:HGNC:25523]	-
ENSG00000154845	2140	2366	3012	2564	2032	3094	2775	2402	2333	2370	2108	4125	4384	3396	3748	3798	3285	3831	4159	3972	4628	3250	3340	PPP4R1	18	9546791	9615240	-	8131	protein_coding	protein phosphatase 4 regulatory subunit 1 [Source:HGNC Symbol;Acc:HGNC:9320]	-
ENSG00000177830	4163	4011	5409	5227	3553	5710	5224	4840	4494	5075	3851	2001	1843	1649	1681	1795	1604	1930	1956	1822	2133	1443	1607	CHID1	11	867860	915058	-	5984	protein_coding	chitinase domain containing 1 [Source:HGNC Symbol;Acc:HGNC:28474]	-
ENSG00000251562	2349	1801	1923	2069	1003	4781	4681	2828	3379	5788	4305	4149	4558	3619	4284	3839	3369	3192	2086	2356	2274	2276	2083	MALAT1	11	65497688	65506516	+	8829	lincRNA	metastasis associated lung adenocarcinoma transcript 1 [Source:HGNC Symbol;Acc:HGNC:29665]	-
ENSG00000132388	3458	3518	4433	3905	2814	4781	4311	3677	3731	3838	3181	2802	2913	2213	2499	2413	2245	2700	2911	2902	3255	2272	2190	UBE2G1	17	4269259	4366628	-	4539	protein_coding	ubiquitin conjugating enzyme E2 G1 [Source:HGNC Symbol;Acc:HGNC:12482]	-
ENSG00000011451	2635	2524	3392	2967	2064	3221	3020	2568	2575	3034	2312	3978	3970	3167	3679	3814	3318	3513	3623	3330	4156	2881	3218	WIZ	19	15419980	15449951	-	9826	protein_coding	widely interspaced zinc finger motifs [Source:HGNC Symbol;Acc:HGNC:30917]	zf-C2H2
ENSG00000161202	3289	2969	3855	3709	2296	4427	4275	3717	3607	4179	3295	3096	2894	2356	2611	2692	2282	3077	2967	2826	3272	2456	2795	DVL3	3	184155311	184173614	+	6368	protein_coding	dishevelled segment polarity protein 3 [Source:HGNC Symbol;Acc:HGNC:3087]	-
ENSG00000137497	3649	3317	4088	3804	2560	4581	4198	3657	3627	3861	3039	3100	2913	2620	2675	2789	2454	2757	2725	2622	3088	2208	2354	NUMA1	11	72002864	72080693	-	15224	protein_coding	nuclear mitotic apparatus protein 1 [Source:HGNC Symbol;Acc:HGNC:8059]	-
ENSG00000168924	2838	2949	3686	3375	2314	3771	3512	2929	3012	3328	2467	3630	3288	2858	2981	3183	2723	3416	3390	3232	4017	2802	2975	LETM1	4	1811479	1856247	-	8184	protein_coding	leucine zipper and EF-hand containing transmembrane protein 1 [Source:HGNC Symbol;Acc:HGNC:6556]	-
ENSG00000142453	1788	1731	2068	1978	1322	2398	2113	2019	1872	2242	1701	4378	4218	3504	3702	4200	3359	4819	4958	4467	5748	3820	4248	CARM1	19	10871513	10923070	+	4455	protein_coding	coactivator associated arginine methyltransferase 1 [Source:HGNC Symbol;Acc:HGNC:23393]	-
ENSG00000011275	3490	3501	4490	3938	2699	5149	4621	4035	3909	4421	3688	2502	2596	1952	2249	2359	2130	2624	2560	2533	2911	2098	2158	RNF216	7	5620047	5781739	-	7619	protein_coding	ring finger protein 216 [Source:HGNC Symbol;Acc:HGNC:21698]	-
ENSG00000111786	3241	3227	3734	3579	3062	4006	3595	3319	3143	3548	2718	3104	2933	2618	2797	2907	2519	3317	2990	2916	3553	2527	3132	SRSF9	12	120461668	120469793	-	3744	protein_coding	serine and arginine rich splicing factor 9 [Source:HGNC Symbol;Acc:HGNC:10791]	-
ENSG00000198752	2821	2849	3726	3078	1857	4011	3557	3230	3132	3379	2705	3612	3523	2991	3076	3168	2771	3179	3291	3226	3744	2813	2714	CDC42BPB	14	102932379	103057462	-	8009	protein_coding	CDC42 binding protein kinase beta [Source:HGNC Symbol;Acc:HGNC:1738]	-
ENSG00000171055	2414	2305	3418	2793	2385	3402	3271	2699	2695	2480	2120	3809	4480	3290	3740	3438	3154	3431	3685	3639	4103	2878	2782	FEZ2	2	36531805	36646087	-	8938	protein_coding	fasciculation and elongation protein zeta 2 [Source:HGNC Symbol;Acc:HGNC:3660]	-
ENSG00000071859	3548	3003	4165	4194	3526	4729	4228	3809	3521	4177	3206	3015	2846	2510	2648	2710	2399	2537	2351	2143	2844	2057	2219	FAM50A	X	154444126	154450654	+	2567	protein_coding	family with sequence similarity 50 member A [Source:HGNC Symbol;Acc:HGNC:18786]	-
ENSG00000179409	2598	2541	3307	3095	2393	3232	2895	2575	2635	2738	2283	3886	3713	3097	3318	3376	3126	3488	3736	3661	4461	2963	3254	GEMIN4	17	744414	753999	-	5751	protein_coding	gem nuclear organelle associated protein 4 [Source:HGNC Symbol;Acc:HGNC:15717]	-
ENSG00000151208	4672	4455	6466	5789	2769	6061	5453	5132	4815	5400	4254	1707	1599	1468	1501	1634	1300	1379	1281	1273	1641	1115	1194	DLG5	10	77790791	77926526	-	10271	protein_coding	discs large MAGUK scaffold protein 5 [Source:HGNC Symbol;Acc:HGNC:2904]	-
ENSG00000122642	3205	3186	4551	3850	2603	4657	4109	3736	3623	3726	3096	3016	3058	2420	2707	2728	2409	2658	2796	2662	3128	2212	2186	FKBP9	7	32957404	33006931	+	5170	protein_coding	FK506 binding protein 9 [Source:HGNC Symbol;Acc:HGNC:3725]	-
ENSG00000124562	3138	3100	4044	3732	3425	3794	3370	3001	2804	3268	2492	3131	3393	2779	2979	3218	2738	2949	3210	2840	3749	2385	2751	SNRPC	6	34757406	34773794	+	1277	protein_coding	small nuclear ribonucleoprotein polypeptide C [Source:HGNC Symbol;Acc:HGNC:11157]	-
ENSG00000127054	2838	2544	3363	3310	2475	3660	3212	2657	2776	3332	2574	3988	3467	2897	3261	3453	3096	3413	3254	3162	3767	2828	2914	INTS11	1	1311585	1324691	-	8220	protein_coding	integrator complex subunit 11 [Source:HGNC Symbol;Acc:HGNC:26052]	-
ENSG00000165458	2960	2727	3285	3023	2051	4380	3739	3122	3177	3676	2954	3546	3198	2781	3059	3150	2882	3337	2987	2957	3626	2753	2822	INPPL1	11	72223701	72239105	+	6519	protein_coding	inositol polyphosphate phosphatase like 1 [Source:HGNC Symbol;Acc:HGNC:6080]	-
ENSG00000105254	4539	4395	5082	4910	4674	5463	4729	4227	4032	4866	3536	2031	1950	1711	1816	1967	1585	1871	1787	1657	2056	1436	1821	TBCB	19	36114289	36125947	+	3326	protein_coding	tubulin folding cofactor B [Source:HGNC Symbol;Acc:HGNC:1989]	-
ENSG00000163938	2515	2379	3252	3001	2399	3436	3241	2511	2593	2629	2410	3866	4094	2929	3389	3140	2982	3592	3826	3891	4035	3150	2843	GNL3	3	52681156	52694492	+	3318	protein_coding	G protein nucleolar 3 [Source:HGNC Symbol;Acc:HGNC:29931]	-
ENSG00000072310	1773	1484	1883	1655	1345	2471	2252	1840	1974	2093	1807	4909	4603	3870	4057	4575	3988	4360	4231	4078	5140	3674	4030	SREBF1	17	17810399	17837002	-	8030	protein_coding	sterol regulatory element binding transcription factor 1 [Source:HGNC Symbol;Acc:HGNC:11289]	bHLH
ENSG00000119689	2420	2292	3038	2920	1998	3163	2880	2474	2506	2699	2225	4044	4130	3225	3537	3733	3389	3955	3647	3435	4205	3015	3096	DLST	14	74881891	74903745	+	4550	protein_coding	dihydrolipoamide S-succinyltransferase [Source:HGNC Symbol;Acc:HGNC:2911]	-
ENSG00000172845	2888	3231	3954	3581	2278	4158	3677	3408	3091	3313	2611	3423	3552	2811	3147	2942	2591	2911	3109	3081	3376	2533	2319	SP3	2	173906459	173965702	-	10704	protein_coding	Sp3 transcription factor [Source:HGNC Symbol;Acc:HGNC:11208]	zf-C2H2
ENSG00000107929	2108	2121	2730	2433	1724	2935	2643	2291	2281	2394	1893	3896	4380	3511	3914	3748	3383	3944	4028	4209	4736	3423	3241	LARP4B	10	806914	931705	-	12836	protein_coding	La ribonucleoprotein domain family member 4B [Source:HGNC Symbol;Acc:HGNC:28987]	-
ENSG00000198898	2894	3260	4020	3626	2904	4279	3884	3273	3169	3072	2741	2755	3436	2531	2605	2673	2390	3009	3413	3355	3579	2631	2462	CAPZA2	7	116811070	116922049	+	8425	protein_coding	capping actin protein of muscle Z-line subunit alpha 2 [Source:HGNC Symbol;Acc:HGNC:1490]	-
ENSG00000079332	3212	3333	4362	3891	3047	4119	3740	3386	3153	3335	2704	2946	3301	2546	2803	2659	2460	2976	3122	2970	3216	2400	2279	SAR1A	10	70147289	70170523	-	6914	protein_coding	secretion associated Ras related GTPase 1A [Source:HGNC Symbol;Acc:HGNC:10534]	-
ENSG00000115307	2429	2267	2994	2798	2274	3291	3075	2550	2450	2847	2343	4165	4006	3159	3613	3617	3202	3857	3643	3453	3970	2857	3080	AUP1	2	74526645	74529939	-	2634	protein_coding	AUP1, lipid droplet regulating VLDL assembly factor [Source:HGNC Symbol;Acc:HGNC:891]	-
ENSG00000180398	2394	2481	3257	2774	2023	3252	3027	2673	2595	2454	2288	3990	4348	3361	3610	3508	3186	3598	3640	3688	3950	3022	2809	MCFD2	2	46901870	46941855	-	5994	protein_coding	multiple coagulation factor deficiency 2 [Source:HGNC Symbol;Acc:HGNC:18451]	-
ENSG00000116786	3012	2795	3664	3259	2627	4195	3821	3456	3211	3935	2767	3389	3125	2664	2715	2984	2553	3144	3067	2925	3577	2381	2644	PLEKHM2	1	15684332	15734769	+	4122	protein_coding	pleckstrin homology and RUN domain containing M2 [Source:HGNC Symbol;Acc:HGNC:29131]	-
ENSG00000205250	2626	2390	3166	2953	2334	3167	2949	2666	2660	2980	2291	3849	3559	2901	3162	3518	3115	3814	3642	3623	4203	3076	3236	E2F4	16	67192169	67198918	+	3582	protein_coding	E2F transcription factor 4 [Source:HGNC Symbol;Acc:HGNC:3118]	E2F
ENSG00000152484	2970	3489	4476	3883	2595	4833	4595	4062	3859	3781	3274	2725	3187	2458	2750	2501	2210	2318	2448	2608	2817	2170	1863	USP12	13	27066142	27171896	-	5195	protein_coding	ubiquitin specific peptidase 12 [Source:HGNC Symbol;Acc:HGNC:20485]	-
ENSG00000032444	1941	1880	2508	2227	1798	3286	3021	2652	2706	2919	2238	4576	4200	3590	3625	4314	3725	3568	3650	3278	3834	2934	3312	PNPLA6	19	7534004	7561764	+	7172	protein_coding	patatin like phospholipase domain containing 6 [Source:HGNC Symbol;Acc:HGNC:16268]	-
ENSG00000178999	2426	2091	2609	2554	2038	3205	2791	2374	2272	2619	2090	4867	4628	3792	4128	4264	3746	3236	3351	3069	3883	2793	2907	AURKB	17	8204733	8210600	-	2241	protein_coding	aurora kinase B [Source:HGNC Symbol;Acc:HGNC:11390]	-
ENSG00000107959	2120	2136	3041	2354	1880	2695	2612	2177	2048	2158	1758	3978	4160	3324	3513	3603	3284	4197	4322	4434	4893	3533	3495	PITRM1	10	3137728	3172841	-	6979	protein_coding	pitrilysin metallopeptidase 1 [Source:HGNC Symbol;Acc:HGNC:17663]	-
ENSG00000132824	3062	3220	4402	3908	2517	4497	4208	3649	3481	3483	3048	2968	3132	2584	2730	2730	2438	2684	2786	2678	3108	2229	2151	SERINC3	20	44496221	44522109	-	4683	protein_coding	serine incorporator 3 [Source:HGNC Symbol;Acc:HGNC:11699]	-
ENSG00000167779	32	14	36	43	16	41	40	40	25	28	19	6530	6005	5600	6043	6742	5755	6133	5748	5214	6700	4883	5998	IGFBP6	12	53097436	53102345	+	1346	protein_coding	insulin like growth factor binding protein 6 [Source:HGNC Symbol;Acc:HGNC:5475]	-
ENSG00000122952	3098	3020	3844	3544	2576	4560	3685	3323	3154	3601	2892	3416	3609	2953	3111	3236	2929	2649	2660	2360	2916	2209	2317	ZWINT	10	56357228	56361275	-	2378	protein_coding	ZW10 interacting kinetochore protein [Source:HGNC Symbol;Acc:HGNC:13195]	-
ENSG00000108819	3034	2979	3484	3459	2481	4143	3586	3190	3185	3654	2824	2864	2935	2414	2694	2876	2485	3449	3301	3076	3773	2672	3080	PPP1R9B	17	50133735	50150630	-	4298	protein_coding	protein phosphatase 1 regulatory subunit 9B [Source:HGNC Symbol;Acc:HGNC:9298]	-
ENSG00000150768	3736	3909	5191	4556	3322	4896	4278	4006	3676	3836	3166	2330	2379	1967	2164	2044	1902	2326	2562	2445	2945	1971	1972	DLAT	11	112024814	112064390	+	4831	protein_coding	dihydrolipoamide S-acetyltransferase [Source:HGNC Symbol;Acc:HGNC:2896]	-
ENSG00000059573	2594	2353	3341	3062	2279	3434	3138	2876	2847	2960	2366	3369	3465	2897	2894	3246	2840	3691	3910	3684	4305	2957	3018	ALDH18A1	10	95605929	95656706	-	3766	protein_coding	aldehyde dehydrogenase 18 family member A1 [Source:HGNC Symbol;Acc:HGNC:9722]	-
ENSG00000168374	3279	3525	4899	4360	3434	4265	4000	3510	3284	3334	2928	2992	2989	2386	2571	2481	2245	2624	2703	2653	2821	2155	1959	ARF4	3	57571363	57598220	-	2595	protein_coding	ADP ribosylation factor 4 [Source:HGNC Symbol;Acc:HGNC:655]	-
ENSG00000160213	2546	2256	2887	2927	2589	3390	2881	2582	2426	2760	2174	3698	3689	3210	3472	3561	3315	3799	3701	3402	4068	2893	3167	CSTB	21	43772511	43776445	-	3935	protein_coding	cystatin B [Source:HGNC Symbol;Acc:HGNC:2482]	-
ENSG00000104331	3392	3736	4728	3953	2634	4486	4042	3569	3520	3512	2982	2747	3184	2514	2613	2614	2244	2383	2651	2729	2873	2196	2086	IMPAD1	8	56957933	56993844	-	7594	protein_coding	inositol monophosphatase domain containing 1 [Source:HGNC Symbol;Acc:HGNC:26019]	-
ENSG00000172725	4183	3843	5037	4663	3746	4351	3966	3655	3499	4215	3039	2656	2326	2009	2071	2383	1927	2334	2344	2114	2857	1934	2218	CORO1B	11	67435510	67443821	-	5327	protein_coding	coronin 1B [Source:HGNC Symbol;Acc:HGNC:2253]	-
ENSG00000100138	2897	2683	3829	3376	3034	3596	3375	2991	2824	3179	2512	3214	3265	2661	2772	3070	2530	3200	3653	3115	3961	2582	2968	SNU13	22	41673930	41690504	-	2930	protein_coding	small nuclear ribonucleoprotein 13 [Source:HGNC Symbol;Acc:HGNC:7819]	-
ENSG00000168264	2965	3296	3927	3263	2712	4433	3898	3499	3329	3721	2859	2924	3091	2459	2748	2665	2231	2768	3041	3105	3371	2461	2506	IRF2BP2	1	234604269	234609525	-	4724	protein_coding	interferon regulatory factor 2 binding protein 2 [Source:HGNC Symbol;Acc:HGNC:21729]	-
ENSG00000049245	2576	2698	3854	3199	2599	3835	3357	2963	2851	2752	2364	3561	3972	3005	3120	3197	2776	3104	3313	3329	3707	2687	2449	VAMP3	1	7771269	7781432	+	2760	protein_coding	vesicle associated membrane protein 3 [Source:HGNC Symbol;Acc:HGNC:12644]	-
ENSG00000165671	2444	2600	3588	3050	1565	3520	3256	2884	2881	2681	2329	3253	3432	2928	3235	2899	2770	3750	4024	3854	4153	3187	2972	NSD1	5	177133025	177300215	+	15493	protein_coding	nuclear receptor binding SET domain protein 1 [Source:HGNC Symbol;Acc:HGNC:14234]	-
ENSG00000113387	1990	2145	2673	2643	2197	3012	2502	2335	2056	2176	1830	4109	5077	3588	3996	3905	3332	3622	3866	3851	4296	3175	2786	SUB1	5	32531633	32604079	+	9324	protein_coding	SUB1 homolog, transcriptional regulator [Source:HGNC Symbol;Acc:HGNC:19985]	PC4
ENSG00000064601	2483	2363	3297	2966	2188	3011	2810	2513	2335	2628	2084	4051	3781	3259	3336	3673	3293	3472	3703	3426	4205	2985	3299	CTSA	20	45890144	45898820	+	5856	protein_coding	cathepsin A [Source:HGNC Symbol;Acc:HGNC:9251]	-
ENSG00000025796	3342	3490	4667	4066	3017	4597	4133	3633	3544	3373	3072	2750	2898	2263	2665	2364	2075	2626	2679	2852	2962	2203	1871	SEC63	6	107867756	107958189	-	8587	protein_coding	SEC63 homolog, protein translocation regulator [Source:HGNC Symbol;Acc:HGNC:21082]	-
ENSG00000214706	2747	2590	3369	3323	2671	3499	3143	2747	2816	3107	2409	3623	3496	2854	3151	3435	2975	3349	3286	3111	3818	2700	2911	IFRD2	3	50287732	50292918	-	3712	protein_coding	interferon related developmental regulator 2 [Source:HGNC Symbol;Acc:HGNC:5457]	-
[truncated: 57,181 more rows]

## Sheet: 2.RNA_Seq_FPKM
gene_id	PANC110PER1	PANC110PER2	PANC110PER3	PANC110PER4	PANC110PER5	PANC110PER6	MP25PER1	MP25PER2	MP25PER3	MP25PER4	MP25PER5	MP25PER6	MP210PER1	MP210PER2	MP210PER3	MP210PER4	MP210PER5	MP210PER6	PANC15PER1	PANC15PER2	PANC15PER3	PANC15PER4	PANC15PER5	gene_name	gene_chr	gene_start	gene_end	gene_strand	gene_length	gene_biotype	gene_description	tf_family	T-Test PANC1	T-Test MP2	Combined
[truncated: 58,735 more rows]

[truncated: 1 more sheets: 3.Ext. Cox Reg. of TCGA DATA]
